# Supplementary material for: Comparative Transcriptome Analysis of Halophyte Zoysia macrostachya in Response to Salinity Stress
Source: Plants (Basel). 2020 Apr 4;9(4):458. doi: 10.3390/plants9040458 (PMC7238138; doi:10.3390/plants9040458)
Supplement: Supplementary file 1 [file plants-09-00458-s001.zip]

Archive with 9 entries (7 files):
- spm-prf-plants-748227/
- spm-prf-plants-748227/TableS1-S6/
- spm-prf-plants-748227/TableS1-S6/Table S1.xlsx
- spm-prf-plants-748227/TableS1-S6/Table S2.xlsx
- spm-prf-plants-748227/TableS1-S6/Table S3.xlsx
- spm-prf-plants-748227/TableS1-S6/Table S4.xlsx
- spm-prf-plants-748227/TableS1-S6/Table S5.xlsx
- spm-prf-plants-748227/TableS1-S6/Table S6.xlsx
- spm-prf-plants-748227/TableS1-S6/~$Table S2.xlsx
