# Supplementary material for: Comparative Transcriptome Analysis of Halophyte Zoysia macrostachya in Response to Salinity Stress
Source: Plants (Basel). 2020 Apr 4;9(4):458. doi: 10.3390/plants9040458 (PMC7238138; doi:10.3390/plants9040458)
Supplement: Supplementary file 1 [file plants-09-00458-s001.zip › spm-prf-plants-748227/TableS1-S6/Table S1.xlsx]

## Sheet: Sheet1
Table S1 Unigenes annotated in NT database
Query id	Query length	Hit1_gi	Hit1_acc	Hit1_eValue
Cluster-8095.12464	4085	835905592	XM_004952410.2	0
Cluster-8095.12469	1201	835979817	XM_004967356.2	0
Cluster-8095.85646	3170	835920645	XM_004956594.2	0
Cluster-1212.3	1356	224035348	BT069853.1	0
Cluster-1212.2	1981	224035348	BT069853.1	0
Cluster-1212.1	2016	836028896	XM_004984345.2	0
Cluster-1212.6	1832	242040942	XM_002467821.1	0
Cluster-1212.5	1255	242040942	XM_002467821.1	0
Cluster-1212.4	1540	195644119	EU969410.1	0
Cluster-8095.85647	3248	670423681	XM_008654382.1	0
Cluster-10158.4	2021	835905132	XM_004954281.2	0
Cluster-19843.0	1413	219362368	NM_001143131.1	0
Cluster-19843.2	1297	835988746	XM_004972747.2	0
Cluster-7747.0	2327	242062089	XM_002452289.1	0
Cluster-12711.0	738	226532081	NM_001152779.1	0
Cluster-4723.0	1868	514778708	XM_004969109.1	0
Cluster-8095.43660	1061	226528955	NM_001155910.1	0
Cluster-8095.43663	1434	226528955	NM_001155910.1	0
Cluster-8095.43664	1605	836027124	XM_004985856.2	0
Cluster-8095.43665	1999	835983787	XM_004968613.2	0
Cluster-8095.43666	1230	836005448	XM_004975360.2	0
Cluster-8095.43667	3133	836005448	XM_004975360.2	0
Cluster-8095.43668	2405	242086187	XM_002443474.1	0
Cluster-8095.43669	3160	836005448	XM_004975360.2	0
Cluster-8095.85649	3322	670423681	XM_008654382.1	0
Cluster-15885.0	999	836022536	XM_004985751.2	0
Cluster-8095.10641	4956	836025175	XM_012842657.1	0
Cluster-4618.4	2179	514819784	XM_004984529.1	0
Cluster-4618.5	2218	514819782	XM_004984528.1	0
Cluster-4618.2	2290	242035930	XM_002465315.1	0
Cluster-4618.3	2251	242035930	XM_002465315.1	0
Cluster-8095.40313	3232	670363362	XM_008656949.1	0
Cluster-8095.40315	3026	514819730	XM_004984503.1	0
Cluster-8095.40314	2638	514819730	XM_004984503.1	0
Cluster-8095.40317	3176	670363362	XM_008656949.1	0
Cluster-8095.40316	2949	670363362	XM_008656949.1	0
Cluster-8095.40319	5031	242049837	XM_002462618.1	0
Cluster-8095.70961	3498	242056584	XM_002457393.1	0
Cluster-8095.70960	4885	835983011	XM_004968014.2	0
Cluster-8095.70962	1006	836008913	XM_012847889.1	0
Cluster-8095.82453	5124	545691453	KF356392.1	0
Cluster-22138.1	2550	835917175	XM_012842559.1	0
Cluster-15723.0	4745	835981941	XR_001164115.1	0
Cluster-18308.0	1745	670392503	XM_008678418.1	0
Cluster-23729.1	1491	836008774	XM_004977297.2	0
Cluster-8095.72181	3712	835934900	XM_004957007.2	0
Cluster-8095.72180	3334	835934900	XM_004957007.2	0
Cluster-8095.72182	3784	835934900	XM_004957007.2	0
Cluster-8095.77601	1480	242038242	XM_002466471.1	0
Cluster-8095.77603	3745	242038242	XM_002466471.1	0
Cluster-8095.77602	3728	242038242	XM_002466471.1	0
Cluster-8095.77604	4033	514814223	XM_004981827.1	0
Cluster-8095.77607	1768	242038242	XM_002466471.1	0
Cluster-8095.10374	2384	836030871	XM_004981192.2	0
Cluster-8095.31832	1528	835967163	XM_004965279.2	0
Cluster-11518.0	1661	835972282	XM_004967410.2	0
Cluster-11518.2	1876	835972282	XM_004967410.2	0
Cluster-8095.10375	2638	836030871	XM_004981192.2	0
Cluster-8095.36545	2570	836029766	XM_004983666.2	0
Cluster-8095.36547	1265	242046401	XM_002461027.1	0
Cluster-8095.36546	2618	836029766	XM_004983666.2	0
Cluster-8095.36543	2287	835969070	XM_004970682.2	0
Cluster-8095.36549	1595	835939801	XM_004960045.2	0
Cluster-8095.36548	1697	835939801	XM_004960045.2	0
Cluster-8095.34949	4132	835933680	XM_004956022.2	0
Cluster-8095.34948	3813	721612536	XM_010240672.1	0
Cluster-8095.34947	4081	835933680	XM_004956022.2	0
Cluster-8095.34946	1338	242069312	XM_002449888.1	0
Cluster-8095.34944	1799	835919753	XM_012843253.1	0
Cluster-8095.34943	2037	835919748	XM_012843252.1	0
Cluster-8095.39719	4202	835908453	XM_004951851.2	0
Cluster-8095.19193	2227	242064367	XM_002453428.1	0
Cluster-8095.19192	3209	242064367	XM_002453428.1	0
Cluster-8095.19194	2206	514708616	XM_004951524.1	0
Cluster-8095.19198	3240	242380376	FP101707.1	0
Cluster-8095.44940	3407	835966531	XM_004965318.2	0
Cluster-8095.44947	1559	836018659	XR_215863.2	0
Cluster-8095.44948	1932	835966069	XM_004965994.2	0
Cluster-8095.48670	5148	836005778	XM_004975398.2	0
Cluster-13761.0	1727	514784570	XM_004970566.1	0
Cluster-8095.77489	2866	242055058	XM_002456630.1	0
Cluster-8095.78287	1752	835956840	XM_004960093.2	0
Cluster-14738.2	934	836002954	XM_004975935.2	0
Cluster-8095.35018	2810	242084121	XM_002442441.1	0
Cluster-8095.35019	3562	835953510	XM_004963060.2	0
Cluster-8095.35012	2649	835953510	XM_004963060.2	0
Cluster-8095.35013	3255	226507363	NM_001153583.1	0
Cluster-8095.35010	3174	835953510	XM_004963060.2	0
Cluster-8095.35011	1973	835953510	XM_004963060.2	0
Cluster-8095.35016	3821	835953510	XM_004963060.2	0
Cluster-8095.35017	3272	835953510	XM_004963060.2	0
Cluster-8095.35014	3150	242084121	XM_002442441.1	0
Cluster-8095.35015	2915	226507363	NM_001153583.1	0
Cluster-8095.79674	4340	242067510	XM_002448987.1	0
Cluster-8095.4075	1795	835918869	XM_004953852.2	0
Cluster-8095.4074	2303	673921444	NM_001301474.1	0
Cluster-8095.4077	2208	673921444	NM_001301474.1	0
Cluster-8095.4076	1728	673921444	NM_001301474.1	0
Cluster-8095.4073	2397	835918869	XM_004953852.2	0
Cluster-8095.4072	1159	835918869	XM_004953852.2	0
Cluster-8095.64328	6247	835909762	XM_012845715.1	0
Cluster-8095.64329	4690	835909762	XM_012845715.1	0
Cluster-8095.64322	1956	514719452	XM_004954182.1	0
Cluster-8095.64323	6055	835909762	XM_012845715.1	0
Cluster-8095.64321	2426	514719452	XM_004954182.1	0
Cluster-8095.64326	5716	835909762	XM_012845715.1	0
Cluster-8095.64327	5269	835909762	XM_012845715.1	0
Cluster-8095.64324	4498	835909762	XM_012845715.1	0
Cluster-8095.64325	4740	835909762	XM_012845715.1	0
Cluster-8095.780	1535	195627519	EU963472.1	0
Cluster-8095.781	1488	242052504	XM_002455353.1	0
Cluster-8095.782	1591	835975747	XM_004967729.2	0
Cluster-8095.786	959	242386768	FP099173.1	0
Cluster-8977.6	2050	835922186	XM_012843358.1	0
Cluster-8095.31667	1041	514819239	XM_004984261.1	0
Cluster-8095.31661	1989	835953386	XM_012844887.1	0
Cluster-8095.31660	5263	242054116	XM_002456159.1	0
Cluster-8095.31662	2240	530279290	KF184740.1	0
Cluster-13611.0	1858	670363548	XM_008657572.1	0
Cluster-8095.31668	2738	835936404	XM_004956117.2	0
Cluster-24269.0	2042	514710156	XM_004951907.1	0
Cluster-8095.89696	2491	835986605	XM_012846601.1	0
Cluster-14053.1	1199	836019489	XM_004982604.2	0
Cluster-8095.71155	2161	836021787	XM_004983861.2	0
Cluster-8095.39166	4953	835975064	XM_004970880.2	0
Cluster-8095.60271	1961	835966933	XM_004966291.2	0
Cluster-8095.89695	2504	835986605	XM_012846601.1	0
Cluster-8095.71159	4046	514814465	XM_004981947.1	0
Cluster-14326.5	3838	514823646	XM_004986426.1	0
Cluster-8095.65499	3344	514766906	XM_004966055.1	0
Cluster-8095.65498	1735	835952613	XM_004960735.2	0
Cluster-6691.1	1059	835976179	XM_004969168.2	0
Cluster-8095.65491	3301	835936038	XM_004956605.2	0
Cluster-8095.65490	3411	835936038	XM_004956605.2	0
Cluster-8095.65497	2108	835952613	XM_004960735.2	0
Cluster-8095.65495	1494	835940678	XM_004961695.2	0
Cluster-8095.16756	1069	514817891	XM_004983602.1	0
Cluster-8095.16757	1227	514817891	XM_004983602.1	0
Cluster-8095.16754	1403	514817891	XM_004983602.1	0
Cluster-8095.16755	1486	514817891	XM_004983602.1	0
Cluster-5650.0	2141	670392051	XM_008678169.1	0
Cluster-7791.0	2043	835998078	XM_004976474.2	0
Cluster-8095.16758	1461	514817891	XM_004983602.1	0
Cluster-8095.16759	1556	514817891	XM_004983602.1	0
Cluster-8095.72953	3440	836016373	XM_004978783.2	0
Cluster-8095.67439	1630	242382105	FP091545.1	0
Cluster-8095.72951	1919	836016373	XM_004978783.2	0
Cluster-8095.72956	3709	836016373	XM_004978783.2	0
Cluster-8095.69499	2480	835967160	XM_004965071.2	0
Cluster-8095.69498	2066	835967160	XM_004965071.2	0
Cluster-8095.69496	1841	835938501	XM_012844217.1	0
Cluster-8095.72958	3609	836016373	XM_004978783.2	0
Cluster-8095.67430	2281	242063247	XM_002452868.1	0
Cluster-8095.67435	1324	242382105	FP091545.1	0
Cluster-8095.32767	1556	835916107	XM_004953083.2	0
Cluster-8095.48	1676	836029967	XM_004984214.2	0
Cluster-8095.49	2308	836029967	XM_004984214.2	0
Cluster-8095.44	2868	835916151	XM_004951590.2	0
Cluster-8095.45	1846	836014419	XM_012848382.1	0
Cluster-8977.7	2180	835922186	XM_012843358.1	0
Cluster-8095.53469	3587	162464423	NM_001112202.1	0
Cluster-17707.0	2156	514808683	XM_004979121.1	0
Cluster-8095.6438	3831	836026512	XM_004981830.2	0
Cluster-8095.6433	4136	836026512	XM_004981830.2	0
Cluster-8095.6432	4042	836026512	XM_004981830.2	0
Cluster-8095.6431	3633	836026512	XM_004981830.2	0
Cluster-8095.6437	4175	836026512	XM_004981830.2	0
Cluster-5034.0	1553	641673462	XM_008188122.1	0
Cluster-8095.6435	3672	836026512	XM_004981830.2	0
Cluster-8095.6434	3539	836026512	XM_004981830.2	0
Cluster-20149.1	1878	393714275	HE800184.1	0
Cluster-22767.0	2126	670374689	XM_008670495.1	0
Cluster-9876.0	1281	670405905	XM_008646346.1	0
Cluster-9460.0	1222	835924587	XM_004957009.2	0
Cluster-8095.81490	1958	835964791	XM_004964825.2	0
Cluster-8095.81494	2155	835935062	XM_004956106.2	0
Cluster-8095.6290	1364	645167167	KJ727746.1	0
Cluster-8095.63428	3442	835933775	XM_004957985.2	0
Cluster-23290.1	1844	242055714	XM_002456958.1	0
Cluster-8095.6298	3046	514771310	XM_004967161.1	0
Cluster-13553.0	2778	242072209	XM_002445996.1	0
Cluster-20236.1	3418	835936644	XM_012844119.1	0
Cluster-8095.200	2174	835991709	XM_004972337.2	0
Cluster-8095.7744	1604	514819672	XM_004984474.1	0
Cluster-8095.61497	2578	835917278	XM_004952679.2	0
Cluster-8095.35833	2111	835935926	XM_004956711.2	0
Cluster-8095.35838	2418	835935926	XM_004956711.2	0
Cluster-13553.2	2994	242072209	XM_002445996.1	0
Cluster-8095.25848	2263	514725021	XM_004955581.1	0
Cluster-8095.25840	6591	42408539	AP004632.3	0
Cluster-8095.25841	4802	42408539	AP004632.3	0
Cluster-15386.3	1860	835993493	XM_012847028.1	0
Cluster-8095.77435	2806	242032438	XM_002463569.1	0
Cluster-15386.2	1950	835993493	XM_012847028.1	0
Cluster-15386.1	2170	835993493	XM_012847028.1	0
Cluster-8095.3917	2193	835981598	XM_004970866.2	0
Cluster-8095.3916	1900	835981592	XM_004970865.2	0
Cluster-8095.3915	2329	835981598	XM_004970866.2	0
Cluster-8095.3919	2087	835981598	XM_004970866.2	0
Cluster-8095.3918	1701	835981592	XM_004970865.2	0
Cluster-1953.0	584	899729770	CP012127.1	0
Cluster-8095.93355	2585	670394319	XM_008679368.1	0
Cluster-8095.93354	2636	670394319	XM_008679368.1	0
Cluster-8095.78810	844	683419193	KM265166.1	0
Cluster-8095.70965	2438	836031292	XM_004985202.2	0
Cluster-8095.70964	2342	836031292	XM_004985202.2	0
Cluster-8095.15475	2120	835967433	XM_012845650.1	0
Cluster-8095.8800	2039	836025739	XM_004982841.2	0
Cluster-8095.15471	3576	835967433	XM_012845650.1	0
Cluster-13615.7	2398	836025967	XM_004981046.2	0
Cluster-8095.88698	3725	242088496	XM_002440036.1	0
Cluster-8095.88699	3163	242088496	XM_002440036.1	0
Cluster-8095.88692	1443	115463056	NM_001061663.1	0
Cluster-8095.56704	6717	836025701	XM_012842702.1	0
Cluster-8095.56703	7463	836025701	XM_012842702.1	0
Cluster-8095.79812	5731	835915213	XM_012848448.1	0
Cluster-8095.79813	6208	835915213	XM_012848448.1	0
Cluster-8095.79810	4345	835915213	XM_012848448.1	0
Cluster-8095.79816	4427	835915213	XM_012848448.1	0
Cluster-8095.79817	5812	835915213	XM_012848448.1	0
Cluster-8095.82061	2937	514803103	XM_004976385.1	0
Cluster-8095.79818	6100	835915213	XM_012848448.1	0
Cluster-8095.79819	4254	835915213	XM_012848448.1	0
Cluster-8095.82065	2823	514803103	XM_004976385.1	0
Cluster-8095.82064	2113	514803103	XM_004976385.1	0
Cluster-8095.82067	2513	514803103	XM_004976385.1	0
Cluster-8095.82066	3119	514803103	XM_004976385.1	0
Cluster-14865.0	1457	836022951	XM_004981432.2	0
Cluster-8095.17830	1560	514727334	XM_004956140.1	0
Cluster-8095.69866	2959	514728486	XM_004956417.1	0
Cluster-8095.69867	5534	836016464	XM_012848587.1	0
Cluster-8095.69864	2649	836016382	XM_004978810.2	0
Cluster-8095.69865	2365	242044209	XM_002459931.1	0
Cluster-8095.69863	5692	836016382	XM_004978810.2	0
Cluster-8095.69861	900	835924199	XM_004957595.2	0
Cluster-23680.0	701	641665325	XM_003244664.2	0
Cluster-8095.92009	1553	836028646	XM_004983698.2	0
Cluster-8095.69868	4568	242068686	XM_002449575.1	0
Cluster-8095.69869	4530	836016464	XM_012848587.1	0
Cluster-8095.38028	6136	835913672	XM_004951891.2	0
Cluster-8095.38020	5850	835950811	XM_004960524.2	0
Cluster-8095.38022	6501	835950811	XM_004960524.2	0
Cluster-8095.38024	3580	835950811	XM_004960524.2	0
Cluster-8095.38026	6293	835913672	XM_004951891.2	0
Cluster-8095.38027	5930	835913672	XM_004951891.2	0
Cluster-8095.89569	950	327422026	JF429318.1	0
Cluster-8095.78813	1419	835919748	XM_012843252.1	0
Cluster-6072.0	551	293336745	NM_001175984.1	0
Cluster-8095.47144	3216	835980634	XM_004969392.2	0
Cluster-8095.47146	2523	836029520	XM_004984910.2	0
Cluster-8095.47140	2984	380691811	FR845990.1	0
Cluster-8095.47143	7258	836005733	XM_012847708.1	0
Cluster-8095.47142	1317	835919099	XM_004951623.2	0
Cluster-16019.0	2047	835969890	XM_004968767.2	0
Cluster-8095.84054	4538	835914652	XM_004952558.2	0
Cluster-8095.84055	4898	835914652	XM_004952558.2	0
Cluster-8095.84052	4618	835914652	XM_004952558.2	0
Cluster-8095.84050	5232	835914652	XM_004952558.2	0
Cluster-8095.84051	5512	835914652	XM_004952558.2	0
Cluster-19036.1	2288	242041556	XM_002468128.1	0
Cluster-19036.0	2188	242041556	XM_002468128.1	0
Cluster-8095.84059	4033	670358928	XM_008669583.1	0
Cluster-23844.6	4544	835905405	XM_004952540.2	0
Cluster-23844.5	4560	835905405	XM_004952540.2	0
Cluster-23844.4	4453	835905405	XM_004952540.2	0
Cluster-6865.3	5021	835937427	XM_004955619.2	0
Cluster-6865.1	4990	835937427	XM_004955619.2	0
Cluster-8095.74002	2456	836006666	XM_004975444.2	0
Cluster-8095.74001	2373	242072899	XM_002446341.1	0
Cluster-8095.24926	1856	835910545	XM_004951785.2	0
Cluster-8095.24927	2398	835910545	XM_004951785.2	0
Cluster-8095.24920	2493	836025717	XM_004987168.2	0
Cluster-8095.24921	2401	836025717	XM_004987168.2	0
Cluster-8095.24922	2282	836025717	XM_004987168.2	0
Cluster-8095.24928	1729	835910545	XM_004951785.2	0
Cluster-8095.24929	1949	836025717	XM_004987168.2	0
Cluster-9750.0	2784	242046729	XM_002461066.1	0
Cluster-24241.0	1315	836009294	XM_004976266.2	0
Cluster-7292.10	3832	670403630	XM_008645228.1	0
Cluster-8095.92435	1617	242091182	XM_002441379.1	0
Cluster-16251.0	2030	835906743	XM_004952611.2	0
Cluster-4319.0	509	811093175	CP009686.1	0
Cluster-8095.22184	3962	836008525	XM_004976980.2	0
Cluster-8095.22185	2758	836008529	XM_004976981.2	0
Cluster-8095.22186	1843	835987039	XM_004970743.2	0
Cluster-8095.22187	1888	836008353	XM_004975314.2	0
Cluster-8095.22180	3468	242385729	FP093581.1	0
Cluster-4877.0	1466	242074801	XM_002447292.1	0
Cluster-8095.22182	3283	836008525	XM_004976980.2	0
Cluster-8095.22183	3793	836008529	XM_004976981.2	0
Cluster-8095.22188	1823	835983638	XM_004968864.2	0
Cluster-8095.81329	2139	836030894	XM_004983476.2	0
Cluster-16017.1	3150	835920645	XM_004956594.2	0
Cluster-22097.0	978	514822280	XM_004985750.1	0
Cluster-1422.0	391	169752989	CP000946.1	0
Cluster-7504.0	501	899729770	CP012127.1	0
Cluster-11688.0	3649	835972245	XM_004969957.2	0
Cluster-8095.26568	2353	835918222	XM_004953789.2	0
Cluster-8095.26562	1836	835970586	XM_004968466.2	0
Cluster-8095.26560	1230	835921602	XM_004956224.2	0
Cluster-797.0	612	899729770	CP012127.1	0
Cluster-8095.70791	3605	242094347	XM_002437619.1	0
Cluster-8095.94401	6085	836003261	XM_012847582.1	0
Cluster-8095.94402	6242	836003261	XM_012847582.1	0
Cluster-8095.81574	3007	242095025	XM_002437958.1	0
Cluster-8095.81572	2047	242095025	XM_002437958.1	0
Cluster-8095.81573	1291	242095025	XM_002437958.1	0
Cluster-24428.0	2455	242096821	XM_002438856.1	0
Cluster-8095.87938	1725	835945070	XM_012844618.1	0
Cluster-8095.87930	3545	835957403	XM_004966137.2	0
Cluster-8095.87932	2462	514714723	XM_004953012.1	0
Cluster-8095.87937	1684	835945070	XM_012844618.1	0
Cluster-8095.47964	3165	836031701	XM_004987233.2	0
Cluster-8095.47962	3593	836028959	XM_004983924.2	0
Cluster-8095.47961	1057	835956309	XM_004960740.2	0
Cluster-8095.47969	2307	836031701	XM_004987233.2	0
Cluster-8095.47968	2797	297725298	NM_001188084.1	0
Cluster-16485.0	1521	514765368	XM_004965678.1	0
Cluster-16485.1	1321	514765368	XM_004965678.1	0
Cluster-8095.59267	1183	835940689	XM_004961692.2	0
Cluster-8095.59265	1243	835940691	XM_004961693.2	0
Cluster-13544.3	2414	242055598	XM_002456900.1	0
Cluster-13544.2	2275	242055598	XM_002456900.1	0
Cluster-12982.0	3403	835967248	XM_004964411.2	0
Cluster-8095.10329	3180	835985395	XR_215167.2	0
Cluster-8095.72234	930	835976769	XM_004968497.2	0
Cluster-8095.72233	1660	194701163	BT039661.1	0
Cluster-8095.48880	4034	836028359	XM_004981859.2	0
Cluster-8095.48883	2558	836028359	XM_004981859.2	0
Cluster-8095.48885	3928	836028359	XM_004981859.2	0
Cluster-8095.48884	3602	836028359	XM_004981859.2	0
Cluster-8095.48887	3630	835979509	XM_004969183.2	0
Cluster-8095.48886	1520	836028359	XM_004981859.2	0
Cluster-8095.48888	2474	835985629	XM_004969974.2	0
Cluster-7026.7	3336	670387274	XM_008676011.1	0
Cluster-8095.33209	3285	721659790	XM_010236563.1	0
Cluster-20391.0	3150	835971302	XM_004967414.2	0
Cluster-8095.74820	5076	242040738	XM_002467719.1	0
Cluster-8095.74822	4983	242040738	XM_002467719.1	0
Cluster-8095.74825	4584	835967248	XM_004964411.2	0
Cluster-8095.74826	4477	835967248	XM_004964411.2	0
Cluster-8095.74827	5193	835967248	XM_004964411.2	0
Cluster-8095.74828	5052	835967248	XM_004964411.2	0
Cluster-8095.74829	4569	835967248	XM_004964411.2	0
Cluster-11026.0	2174	835903966	XM_004951613.2	0
Cluster-11026.1	2057	835903966	XM_004951613.2	0
Cluster-8095.33201	1191	836008953	XM_004975407.2	0
Cluster-8095.33200	2651	835951992	XM_004962300.2	0
Cluster-8095.92903	2015	242074485	XM_002447134.1	0
Cluster-8095.13676	3228	836027161	XM_012842827.1	0
Cluster-8095.13677	2382	836027161	XM_012842827.1	0
Cluster-8095.13674	1822	836028542	XM_004984383.2	0
Cluster-8095.13675	1338	836020186	XM_004981878.2	0
Cluster-8095.71377	2112	835904809	XM_004953000.2	0
Cluster-8095.13678	3070	836027161	XM_012842827.1	0
Cluster-8095.13679	2540	836027161	XM_012842827.1	0
Cluster-8095.71371	1927	514794314	XM_004972972.1	0
Cluster-8095.90336	5800	835979584	XM_004970093.2	0
Cluster-8095.42878	4097	670435246	XM_008659974.1	0
Cluster-8095.42879	4193	670435246	XM_008659974.1	0
Cluster-8095.42876	3230	242074073	XM_002446928.1	0
Cluster-8095.42877	3490	242074073	XM_002446928.1	0
Cluster-8095.42875	4338	242093727	XM_002437309.1	0
Cluster-8095.42872	3243	242074073	XM_002446928.1	0
Cluster-8095.42871	2070	514803351	XM_004976507.1	0
Cluster-22867.1	1378	514784273	XM_004970494.1	0
Cluster-22867.3	1718	514784273	XM_004970494.1	0
Cluster-22867.2	1353	514784273	XM_004970494.1	0
Cluster-22867.5	1520	514784273	XM_004970494.1	0
Cluster-8095.93442	1376	226531383	NM_001148603.1	0
Cluster-11518.1	2208	835972282	XM_004967410.2	0
Cluster-8095.67738	1349	836022538	XM_004985906.2	0
Cluster-7026.4	2709	670387274	XM_008676011.1	0
Cluster-8095.72491	2069	242050263	XM_002462831.1	0
Cluster-8095.65300	1618	835995550	XM_004973443.2	0
Cluster-8095.65307	2419	514820325	XM_004984795.1	0
Cluster-8095.65306	2519	514820325	XM_004984795.1	0
Cluster-8095.65309	2642	514820325	XM_004984795.1	0
Cluster-8095.65308	2551	514820325	XM_004984795.1	0
Cluster-8095.31981	1477	835945495	XM_004961289.2	0
Cluster-8095.40839	3093	835967859	XM_004964750.2	0
Cluster-22522.1	965	514807694	XM_004978643.1	0
Cluster-22522.0	1416	836017134	XM_012848643.1	0
Cluster-442.0	585	835911623	XM_004953206.2	0
Cluster-8095.67732	3746	835935465	XM_012844063.1	0
Cluster-8095.44098	4000	836008058	XM_004975998.2	0
Cluster-8095.44099	3104	242076329	XM_002448056.1	0
Cluster-8095.44096	2446	242076329	XM_002448056.1	0
Cluster-8095.44094	3676	242076329	XM_002448056.1	0
Cluster-8095.44095	3845	242076329	XM_002448056.1	0
Cluster-8095.44093	2949	242076329	XM_002448056.1	0
Cluster-8095.71959	1510	835922557	XM_004957217.2	0
Cluster-18329.0	2241	835959187	XM_004966035.2	0
Cluster-8095.71953	2854	836016981	XM_004978677.2	0
Cluster-8095.71952	1570	213959177	EU847020.1	0
Cluster-8095.71950	4623	242040738	XM_002467719.1	0
Cluster-8095.71956	2752	836015671	XM_012848505.1	0
Cluster-8095.71954	2754	115484280	NM_001072334.1	0
Cluster-8095.42229	3069	836008671	XM_004975512.2	0
Cluster-8095.40430	3195	242044949	XM_002460301.1	0
Cluster-8095.40431	3330	836026338	XM_004981096.2	0
Cluster-8095.40435	1974	835937992	XM_004956690.2	0
Cluster-8095.40437	1640	835937992	XM_004956690.2	0
Cluster-8095.70027	3039	835980984	XM_004968272.2	0
Cluster-8095.70021	3934	835915279	XM_004951627.2	0
Cluster-11072.6	2047	514763151	XM_004965145.1	0
Cluster-4568.0	1979	242032992	XM_002463846.1	0
Cluster-11907.0	2984	514749858	XM_004961904.1	0
Cluster-11907.1	2103	514749858	XM_004961904.1	0
Cluster-7026.5	3953	670387274	XM_008676011.1	0
Cluster-20757.0	1817	835917846	XM_004953605.2	0
Cluster-8095.41741	2477	835935577	XM_004958042.2	0
Cluster-8095.41745	2963	836028298	XM_004982784.2	0
Cluster-8095.41747	3226	836028298	XM_004982784.2	0
Cluster-8095.41746	2946	836028298	XM_004982784.2	0
Cluster-8095.41748	932	670429723	XM_008657470.1	0
Cluster-8095.94726	2875	223944954	BT061864.1	0
Cluster-20148.3	2018	836023220	XM_012849227.1	0
Cluster-20148.2	2445	836023220	XM_012849227.1	0
Cluster-20148.1	2267	836023223	XM_012849228.1	0
Cluster-20148.0	1840	836023223	XM_012849228.1	0
Cluster-8095.35935	2338	835932302	XR_001163344.1	0
Cluster-8095.35934	978	836016052	XM_004979663.2	0
Cluster-8095.35937	2722	835987572	XM_004972427.2	0
Cluster-8095.35930	4797	836028487	XM_004981986.2	0
Cluster-8095.35938	3404	835987572	XM_004972427.2	0
Cluster-8095.2514	3793	514719344	XM_004954157.1	0
Cluster-8095.2515	3946	514719344	XM_004954157.1	0
Cluster-8095.2516	3708	514719344	XM_004954157.1	0
Cluster-8095.2517	3568	514719344	XM_004954157.1	0
Cluster-8095.2510	3415	514719344	XM_004954157.1	0
Cluster-8095.2512	3555	514719344	XM_004954157.1	0
Cluster-8095.2513	3167	514719344	XM_004954157.1	0
Cluster-13957.3	1773	835956905	XM_004963115.2	0
Cluster-8095.2518	3014	514719344	XM_004954157.1	0
Cluster-21262.2	1218	836008419	XM_012847863.1	0
Cluster-8095.94728	2966	514802634	XM_004976153.1	0
Cluster-8095.437	2172	223974892	BT065758.1	0
Cluster-8095.432	2355	514818809	XM_004984049.1	0
Cluster-8095.433	3049	514818809	XM_004984049.1	0
Cluster-8095.430	2681	514818809	XM_004984049.1	0
Cluster-8095.431	2082	514818809	XM_004984049.1	0
Cluster-13717.4	1638	835914840	XM_004952119.2	0
Cluster-21262.1	1710	836008419	XM_012847863.1	0
Cluster-8095.92900	2084	242074485	XM_002447134.1	0
Cluster-8930.0	1436	242093491	XM_002437191.1	0
Cluster-24358.0	1371	514814093	XM_004981766.1	0
Cluster-5144.0	1942	242090836	XM_002441206.1	0
Cluster-8095.3644	2290	514763276	XM_004965176.1	0
Cluster-8095.3643	2353	514763276	XM_004965176.1	0
Cluster-8095.3642	2035	514763276	XM_004965176.1	0
Cluster-8095.3641	2095	514763276	XM_004965176.1	0
Cluster-8095.3640	1777	514763276	XM_004965176.1	0
Cluster-8095.3649	2661	835966159	XM_004965411.2	0
Cluster-8095.9894	3816	835914733	XM_004953610.2	0
Cluster-8095.9895	4760	835914733	XM_004953610.2	0
Cluster-8095.9896	4350	835914733	XM_004953610.2	0
Cluster-8095.9897	5244	835914733	XM_004953610.2	0
Cluster-8095.9890	4674	835914733	XM_004953610.2	0
Cluster-8095.9891	4839	835914733	XM_004953610.2	0
Cluster-8095.9892	4753	835914733	XM_004953610.2	0
Cluster-8095.9893	4789	835914733	XM_004953610.2	0
Cluster-8095.9898	3895	835914733	XM_004953610.2	0
Cluster-8095.9899	5323	835914733	XM_004953610.2	0
Cluster-8095.33524	4945	835982829	XM_004969875.2	0
Cluster-8095.33525	5026	835982829	XM_004969875.2	0
Cluster-8095.33520	1313	835937580	XM_004957013.2	0
Cluster-8095.33522	4510	835982829	XM_004969875.2	0
Cluster-8095.33523	3556	514804624	XM_004977127.1	0
Cluster-8095.4911	1655	835985176	XM_004969025.2	0
Cluster-8095.4916	2121	835951384	XM_004963224.2	0
Cluster-8095.4917	2113	514803050	XM_004976359.1	0
Cluster-8095.4914	1552	835985176	XM_004969025.2	0
Cluster-8095.4915	2052	835951384	XM_004963224.2	0
Cluster-16161.0	1093	835940020	XM_004961215.2	0
Cluster-19409.0	2025	835979502	XM_012846275.1	0
Cluster-21028.0	1378	514775081	XM_004968087.1	0
Cluster-8095.78612	4748	242389211	FP095274.1	0
Cluster-8095.78611	2544	835918629	XM_004953078.2	0
Cluster-8095.78610	3549	242389211	FP095274.1	0
Cluster-8095.78617	1770	835936241	XM_004958740.2	0
Cluster-8095.78615	1245	835936241	XM_004958740.2	0
Cluster-16778.0	1015	212721029	NM_001137702.1	0
Cluster-8095.81773	2641	223943880	BT061327.1	0
Cluster-8095.17368	3750	835942367	XR_001163547.1	0
Cluster-8095.17364	1682	238014869	BT088117.1	0
Cluster-8095.17365	3080	242051389	XM_002463394.1	0
Cluster-7945.0	1476	836024061	XM_004984413.2	0
Cluster-8095.17362	3521	835920252	XM_004953218.2	0
Cluster-8095.17363	1375	238014869	BT088117.1	0
Cluster-8095.81779	2916	223943880	BT061327.1	0
Cluster-8095.66621	2548	835990481	XM_012846876.1	0
Cluster-8095.66623	1388	242381880	FP096866.1	0
Cluster-8095.66622	1858	836007424	XM_004975591.2	0
Cluster-8095.66629	3623	835953688	XM_004962906.2	0
Cluster-8095.85823	3326	514775862	XM_004968280.1	0
Cluster-8095.69512	1330	835952570	XM_004960190.2	0
Cluster-8095.69510	1191	514736711	XM_004958444.1	0
Cluster-8095.69516	2680	835997301	XM_004975720.2	0
Cluster-8095.69517	1048	835919876	XM_004953250.2	0
Cluster-8095.20609	3563	835917273	XM_012842579.1	0
Cluster-8095.31583	2665	297606398	NM_001064948.2	0
Cluster-8095.31585	2584	297606398	NM_001064948.2	0
Cluster-8095.31586	2436	835994048	XM_012847068.1	0
Cluster-8095.31587	3055	835994048	XM_012847068.1	0
Cluster-6746.0	1128	836015466	XM_004980831.2	0
Cluster-8095.20603	3274	835917273	XM_012842579.1	0
Cluster-8095.20602	2550	835917273	XM_012842579.1	0
Cluster-8095.20605	2510	835917273	XM_012842579.1	0
Cluster-8095.20604	3139	835917273	XM_012842579.1	0
Cluster-8095.20607	3449	835917273	XM_012842579.1	0
Cluster-8095.20606	3388	835917273	XM_012842579.1	0
Cluster-22202.2	1170	514776203	XM_004968362.1	0
Cluster-9831.3	1259	835962280	XM_004966078.2	0
Cluster-8095.29729	1753	835919703	XM_004952226.2	0
Cluster-8095.29728	1522	835919703	XM_004952226.2	0
Cluster-8095.29725	1433	835919703	XM_004952226.2	0
Cluster-8095.29727	1360	835919703	XM_004952226.2	0
Cluster-8095.29723	1789	835919703	XM_004952226.2	0
Cluster-18965.0	413	225311468	AK326407.1	0
Cluster-8095.1438	1848	836028439	XM_012842949.1	0
Cluster-8095.16099	1584	514708556	XM_004951509.1	0
Cluster-8095.16098	1075	514708556	XM_004951509.1	0
Cluster-8095.1435	955	835985770	XM_004969525.2	0
Cluster-8095.55757	8452	835914129	XM_004954094.2	0
Cluster-8095.55756	6780	242063289	XM_002452889.1	0
Cluster-8095.55755	2272	835919236	XM_004953454.2	0
Cluster-8095.55754	1552	835996309	XM_004973105.2	0
Cluster-8095.55759	9035	242063289	XM_002452889.1	0
Cluster-8095.55758	9963	242063289	XM_002452889.1	0
Cluster-6299.0	1021	641668661	XM_001944755.3	0
Cluster-19143.0	1945	836009237	XM_004976475.2	0
Cluster-8095.53348	1772	836031669	XM_004987228.2	0
Cluster-8095.53349	2800	573951812	XM_006658122.1	0
Cluster-8095.62638	1377	836005685	XM_004976547.2	0
Cluster-8095.62639	1517	242074115	XM_002446949.1	0
Cluster-8095.53342	13253	835961684	XM_004965099.2	0
Cluster-8095.62637	2235	242074115	XM_002446949.1	0
Cluster-8095.53341	13381	835961684	XM_004965099.2	0
Cluster-8095.53346	2650	836031669	XM_004987228.2	0
Cluster-8095.53347	2613	836031669	XM_004987228.2	0
Cluster-8095.53344	2950	514734671	XM_004957912.1	0
Cluster-8095.53345	2740	836031669	XM_004987228.2	0
Cluster-7541.2	2148	835953418	XM_004960066.2	0
Cluster-7541.1	2077	835953418	XM_004960066.2	0
Cluster-8095.78808	1180	242385441	FP093492.1	0
Cluster-24388.0	3239	835972245	XM_004969957.2	0
Cluster-8095.24616	2249	57834145	AL606658.5	0
Cluster-8095.24617	4812	57834145	AL606658.5	0
Cluster-8095.24615	4116	514750526	XR_214870.1	0
Cluster-8095.24612	4033	514750526	XR_214870.1	0
Cluster-8095.24613	4188	514750526	XR_214870.1	0
Cluster-8095.24610	3922	514750526	XR_214870.1	0
Cluster-8095.24611	3994	514750526	XR_214870.1	0
Cluster-12734.0	2142	242058830	XM_002458516.1	0
Cluster-8095.24619	2666	242040128	XM_002467414.1	0
Cluster-8095.40682	1456	835997536	XM_012847234.1	0
Cluster-8095.90703	3029	835994186	XM_012847074.1	0
Cluster-8095.78806	1440	242385441	FP093492.1	0
Cluster-8095.90705	2931	835994186	XM_012847074.1	0
Cluster-8095.32049	6533	670390441	XM_008677322.1	0
Cluster-20183.0	1529	835955523	XM_004960454.2	0
Cluster-8095.92705	5589	835984598	XM_004970938.2	0
Cluster-8095.92707	5705	835984598	XM_004970938.2	0
Cluster-8095.92706	5477	835984598	XM_004970938.2	0
Cluster-8095.92701	5928	835984598	XM_004970938.2	0
Cluster-8095.92700	5544	835984598	XM_004970938.2	0
Cluster-8095.92703	5380	835984598	XM_004970938.2	0
Cluster-8095.92702	5792	835984598	XM_004970938.2	0
Cluster-8095.27147	1551	835995679	XM_004973200.2	0
Cluster-8095.27146	2494	835995679	XM_004973200.2	0
Cluster-8095.27140	2776	326510734	AK360506.1	0
Cluster-8095.27149	1238	835985846	XM_004967402.2	0
Cluster-8095.27148	879	835985846	XM_004967402.2	0
Cluster-22809.1	2832	242036034	XM_002465367.1	0
Cluster-22809.0	3128	242036034	XM_002465367.1	0
Cluster-8095.10654	5864	836025175	XM_012842657.1	0
Cluster-8095.10656	4849	836025175	XM_012842657.1	0
Cluster-8095.10651	2732	836031441	XM_012843162.1	0
Cluster-8095.10650	4348	836025175	XM_012842657.1	0
Cluster-8095.10653	5822	836025175	XM_012842657.1	0
Cluster-8095.10652	2932	836031441	XM_012843162.1	0
Cluster-8095.10659	3647	836025175	XM_012842657.1	0
Cluster-8095.10658	4332	836025175	XM_012842657.1	0
Cluster-8095.39238	2515	835913894	XM_004952575.2	0
Cluster-8095.39239	3621	835913894	XM_004952575.2	0
Cluster-8095.88552	1193	242382897	FP092138.1	0
Cluster-8095.88551	2247	836029678	XM_012843048.1	0
Cluster-8095.88557	2103	670436514	XM_008660680.1	0
Cluster-8095.68679	2531	242387550	FP094409.1	0
Cluster-8095.8593	1526	242061335	XM_002451912.1	0
Cluster-8095.68675	2527	835971058	XM_004970477.2	0
Cluster-8095.46173	2545	242374934	FP095895.1	0
Cluster-8095.46172	2402	311303101	HM596079.1	0
Cluster-8095.46175	4046	836028375	XM_004985338.2	0
Cluster-8095.46174	2569	442577830	JX992841.1	0
Cluster-8095.4071	1891	835918869	XM_004953852.2	0
Cluster-8095.46179	2947	380691811	FR845990.1	0
Cluster-8095.46178	3175	380691811	FR845990.1	0
Cluster-8095.81890	1236	242037996	XM_002466348.1	0
Cluster-8095.88377	1090	242038610	XM_002466655.1	0
Cluster-8095.37701	3649	835920665	XM_004956681.2	0
Cluster-8095.58001	2360	242051389	XM_002463394.1	0
Cluster-8095.58002	1942	836026574	XM_004981341.2	0
Cluster-8095.58003	3109	242051389	XM_002463394.1	0
Cluster-8095.58006	3701	836029621	XM_012843042.1	0
Cluster-8095.58007	4552	836029621	XM_012843042.1	0
Cluster-8095.58008	4858	836029621	XM_012843042.1	0
Cluster-8095.58009	4010	836029621	XM_012843042.1	0
Cluster-8095.38187	4609	242051950	XM_002455076.1	0
Cluster-8095.38186	1927	226509091	NM_001153366.1	0
Cluster-8095.13309	1959	835945432	XM_004962229.2	0
Cluster-8095.38183	1224	238009429	BT085397.1	0
Cluster-8095.38182	5180	514750855	XM_004962150.1	0
Cluster-8095.38181	1519	514750855	XM_004962150.1	0
Cluster-8095.38180	4016	514750855	XM_004962150.1	0
Cluster-8095.13302	1521	514757189	XM_004963663.1	0
Cluster-8095.13303	636	242090818	XM_002441197.1	0
Cluster-11302.0	1779	835928035	XM_004959753.2	0
Cluster-8095.69989	2816	721623893	XM_010230612.1	0
Cluster-8095.2668	2653	835937768	XM_004956658.2	0
Cluster-8095.12658	1670	835936584	XM_004957002.2	0
Cluster-8095.12656	1906	835936584	XM_004957002.2	0
Cluster-8095.12655	1312	836029257	XM_004985078.2	0
Cluster-8095.12654	3905	836030282	XM_004982931.2	0
Cluster-8095.12651	3682	242075129	XM_002447456.1	0
Cluster-23471.1	1953	835912696	XM_004955146.2	0
Cluster-8095.54630	3024	836027040	XM_004984141.2	0
Cluster-8095.54637	1596	670360186	XM_008678759.1	0
Cluster-8095.54635	1478	836017733	XM_004983497.2	0
Cluster-8095.54634	2535	836017733	XM_004983497.2	0
Cluster-8095.84795	1843	836008101	XM_004976356.2	0
Cluster-8095.2662	2121	670357960	XM_008678148.1	0
Cluster-8095.54639	6191	835938249	XM_004958384.2	0
Cluster-8095.54638	5937	835938249	XM_004958384.2	0
Cluster-8095.84791	3362	836008101	XM_004976356.2	0
Cluster-8095.84790	2490	836008101	XM_004976356.2	0
Cluster-8095.84793	3357	836008101	XM_004976356.2	0
Cluster-8095.2663	2227	514755656	XM_004963279.1	0
Cluster-8095.86202	1203	242052590	XM_002455396.1	0
Cluster-8095.86205	1227	242052590	XM_002455396.1	0
Cluster-8095.63210	1154	836001928	XM_004976522.2	0
Cluster-8095.82561	1198	242040046	XM_002467373.1	0
Cluster-7214.0	1670	514732804	XM_004957465.1	0
Cluster-18584.4	2275	835998492	XM_012847273.1	0
Cluster-8095.75258	1991	836017109	XM_004979776.2	0
Cluster-8095.75259	2769	836017109	XM_004979776.2	0
Cluster-9296.0	2317	514778557	XM_004969070.1	0
Cluster-8095.75252	3495	835965361	XM_004965170.2	0
Cluster-8095.75253	3779	835965361	XM_004965170.2	0
Cluster-18584.1	3135	835998492	XM_012847273.1	0
Cluster-8095.83213	4031	835917697	XM_004954301.2	0
Cluster-8095.83215	1031	514709641	XM_004951779.1	0
Cluster-8095.83219	1112	835921936	XM_004956402.2	0
Cluster-8095.83218	1948	835916100	XM_004954376.2	0
Cluster-22914.6	2438	514819326	XM_004984304.1	0
Cluster-22914.5	1415	514819326	XM_004984304.1	0
Cluster-22753.0	1328	242382589	FP091831.1	0
Cluster-8095.91427	1744	835989065	XM_004974780.2	0
Cluster-8095.40188	1616	836018521	XM_012848727.1	0
Cluster-13609.1	1894	835981598	XM_004970866.2	0
Cluster-13609.0	1788	835981589	XM_004970864.2	0
Cluster-8095.40180	2441	835966332	XM_004964751.2	0
Cluster-8095.40181	2316	835966332	XM_004964751.2	0
Cluster-8095.40182	1676	835966332	XM_004964751.2	0
Cluster-8095.40184	2963	514779549	XM_004969321.1	0
Cluster-8095.40185	2836	514779549	XM_004969321.1	0
Cluster-8095.40186	2879	514779549	XM_004969321.1	0
Cluster-8095.40187	2407	514779549	XM_004969321.1	0
Cluster-22357.1	2256	242077111	XM_002448447.1	0
Cluster-23745.0	908	835972398	XM_012845856.1	0
Cluster-10170.0	1083	670439089	XM_008661734.1	0
Cluster-8095.25175	1001	835970402	XM_004968986.2	0
Cluster-8095.25177	4274	836028964	XM_004982808.2	0
Cluster-24475.1	3014	242037356	XM_002466028.1	0
Cluster-8095.25179	7757	835994583	XM_004972920.2	0
Cluster-21491.5	3704	835953786	XM_004960887.2	0
Cluster-21491.4	4174	835953786	XM_004960887.2	0
Cluster-8095.19300	1847	835915924	XM_004952915.2	0
Cluster-8095.19306	2377	670363054	XM_008656289.1	0
Cluster-4468.0	2552	835941378	XM_004961508.2	0
Cluster-8095.77099	1312	835940678	XM_004961695.2	0
Cluster-8095.80548	2493	835975230	XM_004967948.2	0
Cluster-8095.77093	2657	835919341	XM_004954352.2	0
Cluster-8095.77094	2668	835919341	XM_004954352.2	0
Cluster-8095.77095	2120	835919341	XM_004954352.2	0
Cluster-8095.77096	2109	835919341	XM_004954352.2	0
Cluster-8095.77097	1881	836027105	XM_004984808.2	0
Cluster-8095.91817	5166	242076839	XM_002448311.1	0
Cluster-8095.46915	967	836018213	XM_004985644.2	0
Cluster-8095.46914	1919	835954276	XM_012844925.1	0
Cluster-8095.46917	4942	836028006	XM_004983129.2	0
Cluster-8095.46911	5511	242050625	XM_002463012.1	0
Cluster-8095.46910	2662	242050343	XM_002462871.1	0
Cluster-8095.46913	1586	835913606	XM_004952812.2	0
Cluster-8095.56091	2861	835950636	XM_004961391.2	0
Cluster-8095.56090	2171	835950636	XM_004961391.2	0
Cluster-8095.56093	2891	835950636	XM_004961391.2	0
Cluster-8095.56092	2201	835950636	XM_004961391.2	0
Cluster-8095.56095	3351	835950636	XM_004961391.2	0
Cluster-8095.56094	2935	835950636	XM_004961391.2	0
Cluster-8095.56097	4917	835979785	XM_012846294.1	0
Cluster-8095.56096	7750	835979785	XM_012846294.1	0
Cluster-8095.56099	7171	835979785	XM_012846294.1	0
Cluster-8095.56098	4338	835979785	XM_012846294.1	0
Cluster-21887.2	1192	836005663	XM_004976275.2	0
Cluster-21887.0	1970	836005663	XM_004976275.2	0
Cluster-21887.1	2022	836005663	XM_004976275.2	0
Cluster-8095.15541	1725	836029125	XM_004981038.2	0
Cluster-8095.537	1116	835967263	XM_004965031.2	0
Cluster-8095.534	1825	835991651	XM_004973655.2	0
Cluster-8095.45460	2452	836009860	XM_004976046.2	0
Cluster-8095.45461	2100	242062847	XM_002452668.1	0
Cluster-8095.45462	1480	835917081	XM_004952972.2	0
Cluster-8095.45463	2958	835917076	XM_004952970.2	0
Cluster-8095.45465	2489	835917076	XM_004952970.2	0
Cluster-8266.1	2247	242374683	FP095843.1	0
Cluster-24614.0	2417	835907659	XM_004951899.2	0
Cluster-8095.65283	2611	835916470	XM_004953823.2	0
Cluster-23180.1	1543	836019966	XM_004982575.2	0
Cluster-8095.65286	2035	835916470	XM_004953823.2	0
Cluster-24254.1	2332	242063651	XM_002453070.1	0
Cluster-8095.69325	3053	242049633	XM_002462516.1	0
Cluster-7295.0	3167	835938373	XR_001163450.1	0
Cluster-8095.69324	3841	242049633	XM_002462516.1	0
Cluster-23201.0	3326	835995274	XM_004973193.2	0
Cluster-7295.1	2967	835938373	XR_001163450.1	0
Cluster-8095.69327	3382	242049633	XM_002462516.1	0
Cluster-5596.0	1918	242068902	XM_002449683.1	0
Cluster-8095.69326	3747	242049633	XM_002462516.1	0
Cluster-8095.9708	1604	835905332	XM_004951355.2	0
Cluster-8095.9709	1813	242061027	XM_002451758.1	0
Cluster-8095.9705	1243	242061027	XM_002451758.1	0
Cluster-8095.9706	1686	242061027	XM_002451758.1	0
Cluster-8095.9700	3809	835965268	XM_004965699.2	0
Cluster-8095.9703	1223	835929415	XM_004957371.2	0
Cluster-8095.69323	3168	242049633	XM_002462516.1	0
Cluster-8095.69322	3533	242049633	XM_002462516.1	0
Cluster-20383.2	1354	835971133	XM_004967686.2	0
Cluster-14761.4	2495	835967991	XM_004965894.2	0
Cluster-14761.0	2711	835967991	XM_004965894.2	0
Cluster-8095.20066	4601	242094337	XM_002437614.1	0
Cluster-8095.72765	4073	836028043	XM_004982297.2	0
Cluster-8095.72764	1270	226533245	NM_001148854.1	0
Cluster-8095.72766	1403	836028043	XM_004982297.2	0
Cluster-8095.72761	2278	835980329	XM_004970405.2	0
Cluster-8095.72760	1444	835980329	XM_004970405.2	0
Cluster-8095.72763	4485	226533245	NM_001148854.1	0
Cluster-8095.72762	1815	226533245	NM_001148854.1	0
Cluster-20383.3	1482	835971133	XM_004967686.2	0
Cluster-8095.72769	2332	514777325	XM_004968673.1	0
Cluster-8095.7051	3054	836018067	XM_004985207.2	0
Cluster-15629.0	1125	836023660	XM_012842552.1	0
Cluster-23851.1	3186	721678401	XM_003577742.2	0
Cluster-8095.42119	1927	835918875	XM_004951730.2	0
Cluster-8095.42118	4452	835915029	XM_004953127.2	0
Cluster-7661.0	1438	670379777	XM_008672482.1	0
Cluster-8095.42110	2233	836005423	XM_004977254.2	0
Cluster-8095.42113	1719	242089606	XM_002440591.1	0
Cluster-8095.42115	3650	670416852	XM_008651100.1	0
Cluster-8095.42114	2593	835980634	XM_004969392.2	0
Cluster-8095.42117	1837	835936096	XR_001163416.1	0
Cluster-8095.42116	2046	835936096	XR_001163416.1	0
Cluster-8095.64779	1401	242049549	XM_002462474.1	0
Cluster-8095.64778	2266	242062021	XM_002452255.1	0
Cluster-8095.64770	4395	293332762	NM_001175504.1	0
Cluster-8095.64773	3658	835935013	XM_004957402.2	0
Cluster-8095.64774	3439	835935013	XM_004957402.2	0
Cluster-8095.64777	1016	835980917	XM_004970757.2	0
Cluster-8095.78183	2202	242051195	XM_002463297.1	0
Cluster-8095.78184	1258	835969999	XM_004969882.2	0
Cluster-19541.1	1835	835986269	XM_004968054.2	0
Cluster-23480.1	2107	835984924	XM_004969057.2	0
Cluster-8095.42555	2963	514760677	XM_004964543.1	0
Cluster-23480.0	1858	835984929	XM_004969055.2	0
Cluster-8095.32440	2141	835925544	XM_004955400.2	0
Cluster-8095.71233	2064	835954892	XM_012844962.1	0
Cluster-8095.71234	1734	835954892	XM_012844962.1	0
Cluster-13047.0	2815	835967941	XM_004964871.2	0
Cluster-13827.0	900	226500649	NM_001149562.1	0
Cluster-8095.55947	1173	835923284	XM_004957367.2	0
Cluster-11733.0	2849	835959314	XM_004967186.2	0
Cluster-9300.2	1809	835919147	XM_004954273.2	0
Cluster-8095.92571	5196	835928675	XM_012843789.1	0
Cluster-9300.0	1820	835919147	XM_004954273.2	0
Cluster-20098.0	2389	835920656	XM_004957042.2	0
Cluster-8095.92576	2829	835996867	XM_004975793.2	0
Cluster-8095.83421	2413	205362421	FM211453.1	0
Cluster-8095.29255	1662	835965938	XM_004966507.2	0
Cluster-8095.29254	1997	835965938	XM_004966507.2	0
Cluster-8095.29257	2785	670429368	XM_008657314.1	0
Cluster-8095.29256	1705	835965938	XM_004966507.2	0
Cluster-8095.29251	3225	835994702	XM_004973647.2	0
Cluster-8095.29250	4522	835994702	XM_004973647.2	0
Cluster-8095.30961	2597	835937897	XM_004957285.2	0
Cluster-8095.30962	2451	835937897	XM_004957285.2	0
Cluster-8095.29259	2707	670386111	XM_008675588.1	0
Cluster-8095.29258	2797	670429368	XM_008657314.1	0
Cluster-8095.30966	1895	835994324	XM_004973199.2	0
Cluster-23834.2	1102	835968860	XM_004967581.2	0
Cluster-14476.2	1329	836028354	XM_004982640.2	0
Cluster-14476.0	2947	223975586	BT066105.1	0
Cluster-11685.1	1220	242034992	XM_002464846.1	0
Cluster-8095.83427	2889	205362421	FM211453.1	0
Cluster-8095.72950	3878	836016373	XM_004978783.2	0
Cluster-11704.0	2067	835987896	XM_004973913.2	0
Cluster-8095.72954	2677	836016373	XM_004978783.2	0
Cluster-8095.83424	2926	205362421	FM211453.1	0
Cluster-8095.72955	2408	836016373	XM_004978783.2	0
Cluster-8095.67433	1054	514819636	XM_004984456.1	0
Cluster-8095.67432	2471	242063247	XM_002452868.1	0
Cluster-8095.55278	2232	7363410	AC027659.1	0
Cluster-8095.72959	1445	836016373	XM_004978783.2	0
Cluster-8095.67436	1465	242382105	FP091545.1	0
Cluster-17631.0	4662	573915585	XM_006645381.1	0
Cluster-3451.1	836	242047435	XM_002461419.1	0
Cluster-3681.1	950	115481199	NM_001070728.1	0
Cluster-8095.29871	2102	836030317	XM_004985305.2	0
Cluster-8095.29875	2070	573926203	XM_006650573.1	0
Cluster-8095.29877	1976	835926608	XM_012843640.1	0
Cluster-8095.29876	4028	835938451	XM_012844208.1	0
Cluster-8095.29878	2958	242036780	XM_002465740.1	0
Cluster-8095.2493	3744	835966121	XM_004965385.2	0
Cluster-8095.2495	2023	835972944	XM_012845894.1	0
Cluster-8095.2496	2098	6539551	AP000836.1	0
Cluster-6941.0	1348	242054784	XM_002456493.1	0
Cluster-8095.15825	1732	242037400	XM_002466050.1	0
Cluster-8095.15827	1647	242037400	XM_002466050.1	0
Cluster-8095.15826	2191	514812489	XM_004980982.1	0
Cluster-18214.0	1957	514821952	XM_004985592.1	0
Cluster-8095.15829	1689	242374382	FP095543.1	0
Cluster-16271.0	1732	835938980	XM_004961767.2	0
Cluster-8095.83428	2801	205362421	FM211453.1	0
Cluster-8095.21762	5411	835951408	XM_012844826.1	0
Cluster-8095.21765	1020	115466297	NM_001063283.1	0
Cluster-8095.83429	2827	836022061	XM_012849138.1	0
Cluster-8095.4896	2458	514710615	XM_004952019.1	0
Cluster-8095.4890	2663	835953071	XM_012844881.1	0
Cluster-8095.79449	3404	836025790	XM_004981069.2	0
Cluster-8095.20399	2065	670363362	XM_008656949.1	0
Cluster-22863.1	3129	836029416	XM_012843027.1	0
Cluster-22863.0	2987	836029416	XM_012843027.1	0
Cluster-4687.0	1328	835922021	XM_004956535.2	0
Cluster-10935.0	1704	836017386	XM_004978731.2	0
Cluster-17356.0	1606	835945829	XM_004960571.2	0
Cluster-8095.79052	1645	836020199	XM_004982901.2	0
Cluster-15837.0	2889	835916018	XM_012848781.1	0
Cluster-21694.0	1539	514817306	XM_004983321.1	0
Cluster-10134.0	2697	835914657	XM_004954415.2	0
Cluster-8095.21440	3079	836006396	XM_004976748.2	0
Cluster-8095.21441	2318	836006396	XM_004976748.2	0
Cluster-8095.21442	2617	836006396	XM_004976748.2	0
Cluster-8095.21444	2999	836006396	XM_004976748.2	0
Cluster-6783.0	1239	242382030	FP097016.1	0
Cluster-8095.21446	2697	836006396	XM_004976748.2	0
Cluster-8095.21448	1338	326490911	AK358912.1	0
Cluster-8095.51849	3543	670368670	XM_008667333.1	0
Cluster-8095.51848	4410	670368670	XM_008667333.1	0
Cluster-21808.0	1485	836020666	XM_004984871.2	0
Cluster-3994.1	2432	514760899	XM_004964597.1	0
Cluster-3994.3	1923	514760899	XM_004964597.1	0
Cluster-3994.4	1826	514760899	XM_004964597.1	0
Cluster-3994.5	2335	514760899	XM_004964597.1	0
Cluster-19503.1	1306	835911060	XM_004953315.2	0
Cluster-8095.30143	1307	835967632	XM_004966390.2	0
Cluster-17929.0	643	899729770	CP012127.1	0
Cluster-8095.63825	1051	835937272	XM_004957190.2	0
Cluster-8095.28392	1695	836016596	XM_004980020.2	0
Cluster-8095.28397	1507	836016596	XM_004980020.2	0
Cluster-8095.28396	1181	448878331	KC425078.1	0
Cluster-8095.28395	1416	836016596	XM_004980020.2	0
Cluster-9461.0	1837	835919576	XM_004951955.2	0
Cluster-8095.9455	3715	835951035	XM_004962337.2	0
Cluster-8095.35313	1810	514745960	XM_004960953.1	0
Cluster-8095.9457	1735	835996822	XM_004977206.2	0
Cluster-8095.9452	3164	835951035	XM_004962337.2	0
Cluster-8095.9453	3300	835951035	XM_004962337.2	0
Cluster-11283.0	1128	242062761	XM_002452625.1	0
Cluster-8095.9458	1989	242082945	XM_002441853.1	0
Cluster-8095.30538	4063	835958124	XM_004966461.2	0
Cluster-8095.61086	1864	835987649	XM_004972822.2	0
Cluster-8095.52309	2140	115472256	NM_001066262.1	0
Cluster-8095.61082	1599	836008001	XM_004975722.2	0
Cluster-8095.61083	2537	835938253	XM_004957682.2	0
Cluster-21733.3	1828	836022982	XM_004984356.2	0
Cluster-11256.0	2615	514802564	XM_004976118.1	0
Cluster-15839.0	898	242383007	FP092248.1	0
Cluster-8095.6436	3328	836026512	XM_004981830.2	0
Cluster-8095.57870	5048	242374709	FP101028.1	0
Cluster-8095.27846	1695	514718096	XM_004953849.1	0
Cluster-8095.27847	1706	514718096	XM_004953849.1	0
Cluster-8095.27845	3462	835926406	XM_004956152.2	0
Cluster-8095.27840	2655	835934498	XM_004958106.2	0
Cluster-8095.27841	1536	836026164	XM_004981515.2	0
Cluster-8095.27848	2130	836019005	XM_004984200.2	0
Cluster-8095.27849	1805	836019007	XM_004984201.2	0
Cluster-8095.26136	2180	836027938	XM_004981588.2	0
Cluster-8095.26131	3994	835994062	XM_012847069.1	0
Cluster-8095.26130	5687	835994062	XM_012847069.1	0
Cluster-8095.26133	1721	835994062	XM_012847069.1	0
Cluster-8095.26132	5716	835994062	XM_012847069.1	0
Cluster-8095.5589	1858	836027222	XM_004981215.2	0
Cluster-15100.2	2098	835936525	XM_004955509.2	0
Cluster-15100.1	3761	835995847	XM_004972494.2	0
Cluster-15100.0	3911	835995847	XM_004972494.2	0
Cluster-8095.5582	417	384076029	HE798556.1	0
Cluster-8095.5583	2485	670365079	XM_008663052.1	0
Cluster-8095.5581	604	470477785	NR_076409.1	0
Cluster-8095.5587	1559	514800079	XM_004974916.1	0
Cluster-8095.5584	723	27228806	AC134232.2	0
Cluster-8095.55652	2335	670373019	XM_008669606.1	0
Cluster-8095.55653	1313	514803814	XM_004976733.1	0
Cluster-8095.55650	769	835995885	XM_004972534.2	0
Cluster-8095.55651	1165	835995885	XM_004972534.2	0
Cluster-8095.55656	1989	514820047	XM_004984657.1	0
Cluster-8095.55657	2270	835990921	XM_004972412.2	0
Cluster-8095.84136	1387	835923267	XM_004957455.2	0
Cluster-15551.0	1688	763708670	KM609485.1	0
Cluster-8095.46285	4239	514710940	XM_004952099.1	0
Cluster-8095.46286	556	835934556	XM_004957513.2	0
Cluster-2438.0	568	850013407	CP011938.1	0
Cluster-8095.6058	1140	835970679	XM_004970076.2	0
Cluster-8095.46283	1115	835982355	XM_004968675.2	0
Cluster-8095.46282	2177	835985595	XM_004967662.2	0
Cluster-8095.6057	1296	242058862	XM_002458532.1	0
Cluster-8095.51029	4376	514810182	XM_004979846.1	0
Cluster-8095.51028	4529	242071908	XM_002451186.1	0
Cluster-8095.51025	2246	835904598	XM_004952752.2	0
Cluster-8095.51024	2445	835904598	XM_004952752.2	0
Cluster-8095.51027	4608	242071908	XM_002451186.1	0
Cluster-8095.51026	3399	670394926	XM_008679675.1	0
Cluster-8095.51020	2404	213959177	EU847020.1	0
Cluster-8095.51023	2201	514818170	XM_004983736.1	0
Cluster-8095.81925	2555	242039092	XM_002466896.1	0
Cluster-8095.81924	1310	242038950	XM_002466825.1	0
Cluster-8095.81926	3267	223943880	BT061327.1	0
Cluster-8095.81921	3768	242038950	XM_002466825.1	0
Cluster-8095.81923	3697	242038950	XM_002466825.1	0
Cluster-7434.0	2466	242081028	XM_002445238.1	0
Cluster-8095.81929	2108	835985528	XM_012846549.1	0
Cluster-8095.81928	4430	835985524	XM_004970417.2	0
Cluster-12847.0	1932	242089734	XM_002440655.1	0
Cluster-8095.22728	2422	835986699	XM_004970572.2	0
Cluster-8095.22729	2980	835917132	XM_004951303.2	0
Cluster-8095.22724	2242	326504251	AK359749.1	0
Cluster-8095.22720	1881	242379935	FP101553.1	0
Cluster-8095.22721	1826	242379935	FP101553.1	0
Cluster-8095.22723	2153	242067638	XM_002449051.1	0
Cluster-8095.50770	1564	32982491	AK072468.1	0
Cluster-8095.50777	5759	514710940	XM_004952099.1	0
Cluster-8095.13405	1016	835984892	XM_004967632.2	0
Cluster-8095.13407	3433	514797502	XM_004973757.1	0
Cluster-8095.13406	2250	835984892	XM_004967632.2	0
Cluster-8095.13401	2329	836008674	XM_004977078.2	0
Cluster-8095.13400	2247	836008674	XM_004977078.2	0
Cluster-8095.13403	2406	514785478	XM_004970791.1	0
Cluster-8095.13402	2499	242055236	XM_002456719.1	0
Cluster-8095.13409	1736	835940655	XM_012844319.1	0
Cluster-8095.13408	3509	514797502	XM_004973757.1	0
Cluster-8095.57098	4852	670431521	XM_008658152.1	0
Cluster-8095.57099	3575	835970167	XM_012845772.1	0
Cluster-1047.0	585	835922798	XM_004956503.2	0
Cluster-8095.57091	1013	514762166	XM_004964908.1	0
Cluster-8095.57094	1484	242094609	XM_002437750.1	0
Cluster-8095.12759	6006	836015818	XM_004978569.2	0
Cluster-10592.0	1912	836031505	XM_004983656.2	0
Cluster-8095.12750	2959	514775242	XM_004968125.1	0
Cluster-8095.12751	948	670360291	XM_008679450.1	0
Cluster-8095.12754	6083	836007915	XM_004975263.2	0
Cluster-2559.0	396	850013407	CP011938.1	0
Cluster-8095.14182	999	835922893	XM_004956429.2	0
Cluster-16513.0	1292	721666746	XM_010237564.1	0
Cluster-8095.63421	1654	242052816	XM_002455509.1	0
Cluster-8095.39793	1172	836030114	XM_004984429.2	0
Cluster-8095.63422	1614	514792497	XM_004972528.1	0
Cluster-8095.39796	1216	836027471	XM_004983559.2	0
Cluster-8095.63423	1731	514792497	XM_004972528.1	0
Cluster-8095.32819	2183	835945070	XM_012844618.1	0
Cluster-8095.32817	2949	835965550	XM_004964358.2	0
Cluster-8095.32816	4117	835966018	XM_004964379.2	0
Cluster-8095.32814	6911	835970984	XM_004970663.2	0
Cluster-8095.32811	2398	146285382	EF544393.1	0
Cluster-8095.32810	1530	670361504	XM_008650732.1	0
Cluster-8095.43556	1914	514762230	XM_004964924.1	0
Cluster-8095.43554	1818	836028671	XM_004982693.2	0
Cluster-5342.0	1867	242088242	XM_002439909.1	0
Cluster-23290.0	1644	242055714	XM_002456958.1	0
Cluster-8095.43558	1728	836029015	XM_004982388.2	0
Cluster-8095.41958	3182	670406349	XM_008646520.1	0
Cluster-8095.41950	4745	835934552	XM_004958333.2	0
Cluster-8095.41951	4538	835934552	XM_004958333.2	0
Cluster-8095.41952	1779	835903908	XM_004952057.2	0
Cluster-8095.41954	1384	835935049	XM_004956149.2	0
Cluster-8095.41957	1471	223975874	BT066249.1	0
Cluster-8095.61185	3775	836025458	XM_004984723.2	0
Cluster-13419.0	2235	835939588	XM_004960217.2	0
Cluster-8095.61184	3676	836025458	XM_004984723.2	0
Cluster-8095.61187	2691	835917410	XM_004953693.2	0
Cluster-8095.24182	2096	212722425	NM_001138343.1	0
Cluster-8095.24180	2246	242079026	XM_002444237.1	0
Cluster-13474.1	1032	226498727	NM_001147865.1	0
Cluster-20442.0	505	641659479	XM_003243182.2	0
Cluster-8095.56329	3918	835936005	XM_004957890.2	0
Cluster-8095.56320	638	242389765	FP100796.1	0
Cluster-8095.56327	4349	835936005	XM_004957890.2	0
Cluster-8095.56324	1797	835938008	XM_004955277.2	0
Cluster-20236.0	3516	835936644	XM_012844119.1	0
Cluster-1078.3	2037	25553553	AP002838.2	0
Cluster-8095.289	2599	835999432	XM_004975527.2	0
Cluster-8095.285	1124	514801725	XM_004975706.1	0
Cluster-8095.284	1714	514801725	XM_004975706.1	0
Cluster-8095.287	1300	226501295	NM_001147743.1	0
Cluster-8095.286	1789	514801725	XM_004975706.1	0
Cluster-8095.281	1848	573924265	XM_006649636.1	0
Cluster-8095.280	846	514820791	XM_004985025.1	0
Cluster-8095.282	1937	573924265	XM_006649636.1	0
Cluster-1078.6	2156	835967607	XM_004964342.2	0
Cluster-8095.38448	3339	835985365	XM_012846540.1	0
Cluster-8095.38446	1671	721691461	XM_003581241.2	0
Cluster-8095.38442	2546	836015926	XM_004979590.2	0
Cluster-8095.31181	1464	514798078	XM_004973928.1	0
Cluster-8095.49548	5099	670359814	XM_008675881.1	0
Cluster-8095.49543	3411	835964852	XM_004964810.2	0
Cluster-8095.49542	6303	835964852	XM_004964810.2	0
Cluster-8095.49540	5808	835964852	XM_004964810.2	0
Cluster-8095.49546	3533	835964852	XM_004964810.2	0
Cluster-8095.49544	6298	835964852	XM_004964810.2	0
Cluster-20399.0	2062	836020004	XM_004983836.2	0
Cluster-8095.69400	4142	835993645	XM_004973942.2	0
Cluster-8095.20201	1639	194697901	BT038030.1	0
Cluster-8095.75777	1246	835967513	XM_004965014.2	0
Cluster-8095.75774	2730	645167167	KJ727746.1	0
Cluster-8095.75771	3978	836028964	XM_004982808.2	0
Cluster-8095.11819	1940	835919583	XM_004952073.2	0
Cluster-8095.44676	2248	242041808	XM_002468254.1	0
Cluster-8095.44677	2365	242041808	XM_002468254.1	0
Cluster-8095.37080	3510	835954884	XM_004961408.2	0
Cluster-8095.44671	1207	514729876	XM_004956748.1	0
Cluster-8095.33797	2261	835938150	XM_004957546.2	0
Cluster-8095.33794	2015	835971212	XM_004970219.2	0
Cluster-8095.33791	1649	514786632	XM_004971078.1	0
Cluster-8095.35834	2590	835935926	XM_004956711.2	0
Cluster-8095.61496	3240	835917278	XM_004952679.2	0
Cluster-8095.61495	1542	836028271	XM_004985286.2	0
Cluster-8095.61494	785	836028273	XM_004985287.2	0
Cluster-8095.27353	3642	836029531	XM_004984656.2	0
Cluster-8095.76484	2699	242059920	XM_002459061.1	0
Cluster-8095.76485	907	835945329	XM_004961807.2	0
Cluster-8095.76483	2220	242065155	XM_002453822.1	0
Cluster-8095.27351	3720	836029531	XM_004984656.2	0
Cluster-8095.76488	802	242384116	FP092760.1	0
Cluster-8095.76489	3352	835955395	XM_004961235.2	0
Cluster-21272.0	2799	835924783	XM_012843457.1	0
Cluster-8095.74426	2487	836018763	XM_004981961.2	0
Cluster-8095.74427	4380	835934216	XM_012843996.1	0
Cluster-8095.3038	2073	835917885	XM_004954401.2	0
Cluster-8095.74422	2313	514727048	XM_004956071.1	0
Cluster-8095.74423	2401	514727052	XR_214620.1	0
Cluster-8095.3037	1577	835917885	XM_004954401.2	0
Cluster-8095.3031	2098	836030310	XM_004983315.2	0
Cluster-8095.3032	3433	835904086	XM_004952253.2	0
Cluster-8095.61499	854	836028273	XM_004985287.2	0
Cluster-8095.66478	3429	242095031	XM_002437961.1	0
Cluster-8095.66479	3502	670416519	XM_008650960.1	0
Cluster-24243.0	431	833654171	KM507101.1	0
Cluster-8095.66470	2805	514810020	XM_004979767.1	0
Cluster-8095.66472	5001	721653472	XM_003570629.2	0
Cluster-8095.66473	1854	835915260	XM_012848470.1	0
Cluster-8095.66474	4335	721653472	XM_003570629.2	0
Cluster-8095.66476	4005	670416519	XM_008650960.1	0
Cluster-8095.66477	3798	670416519	XM_008650960.1	0
Cluster-8095.4569	989	29725923	AY244369.1	0
Cluster-8095.4566	1253	836018589	XM_004983453.2	0
Cluster-8095.4564	1662	645167167	KJ727746.1	0
Cluster-8095.4563	3715	835936754	XM_012844123.1	0
Cluster-8095.4562	2320	835936754	XM_012844123.1	0
Cluster-8095.4561	3474	835954089	XM_004962406.2	0
Cluster-8095.4560	4547	835954089	XM_004962406.2	0
Cluster-16443.0	1260	835937417	XM_004956054.2	0
Cluster-8095.37229	1974	835971655	XM_004970192.2	0
Cluster-7086.0	1691	836028957	XM_004984233.2	0
Cluster-7086.1	1703	836028957	XM_004984233.2	0
Cluster-13694.0	437	850013407	CP011938.1	0
Cluster-13940.1	1407	836021917	XM_004986902.2	0
Cluster-8095.20719	2530	835994068	XM_004972765.2	0
Cluster-8095.86281	3822	835906263	XM_004952465.2	0
Cluster-8095.86280	4846	835906263	XM_004952465.2	0
Cluster-8095.86286	1596	835958089	XM_004965866.2	0
Cluster-8095.78226	2962	836011743	XM_004979628.2	0
Cluster-8095.78221	2056	835939253	XM_004961856.2	0
Cluster-20334.0	3588	835934511	XM_004958758.2	0
Cluster-23135.2	1785	836008232	XM_012847854.1	0
Cluster-23135.3	2586	836008232	XM_012847854.1	0
Cluster-3813.0	2230	195607603	EU953514.1	0
Cluster-23135.0	2553	836008232	XM_012847854.1	0
Cluster-8095.42095	6300	836006565	XM_004977320.2	0
Cluster-8095.42091	3205	836006565	XM_004977320.2	0
Cluster-8095.42092	7220	836006565	XM_004977320.2	0
Cluster-8095.42093	2285	836006565	XM_004977320.2	0
Cluster-8095.67709	2522	836017623	XM_004981339.2	0
Cluster-8095.40800	1263	514803773	XM_004976713.1	0
Cluster-8095.40802	988	514803773	XM_004976713.1	0
Cluster-8095.70418	2967	835917593	XM_004953865.2	0
Cluster-8095.40807	2574	835982917	XM_004968624.2	0
Cluster-8095.40806	1170	459218210	KC145798.1	0
Cluster-8095.40809	1777	242375529	FP101450.1	0
Cluster-8095.67703	2135	835967217	XM_004965237.2	0
Cluster-8095.67705	3354	836017623	XM_004981339.2	0
Cluster-8095.67707	1561	836017623	XM_004981339.2	0
Cluster-8095.67706	2237	836017623	XM_004981339.2	0
Cluster-8095.83722	1271	242384819	FP093066.1	0
Cluster-8095.68160	4136	670404672	XR_552444.1	0
Cluster-8095.36877	2492	293331488	NM_001175500.1	0
Cluster-8095.36876	1519	835995411	XM_004973135.2	0
Cluster-8095.36871	1637	242383412	FP097608.1	0
Cluster-8095.36870	2678	836027683	XM_004984472.2	0
Cluster-8095.36873	2858	835967473	XM_004964775.2	0
Cluster-8095.36872	3126	835938411	XM_004958212.2	0
Cluster-8095.38858	871	297722438	NM_001186654.1	0
Cluster-8095.36879	1878	836005563	XM_004976915.2	0
Cluster-8095.31455	1681	836020463	XM_004982492.2	0
Cluster-8095.31452	2443	835976372	XM_004970782.2	0
Cluster-8095.31450	2414	835976372	XM_004970782.2	0
Cluster-8095.68167	1960	836029028	XM_012842993.1	0
Cluster-8095.92910	2303	836029129	XM_004981703.2	0
Cluster-8095.28407	3648	836005557	XM_004976914.2	0
Cluster-8095.28406	2049	835915526	XM_004951981.2	0
Cluster-8095.88844	2584	835924257	XM_004955947.2	0
Cluster-10797.0	1552	835930249	XM_004956354.2	0
Cluster-15426.6	1095	835931825	XM_004957349.2	0
Cluster-8095.63717	1949	836027961	XM_004985343.2	0
Cluster-8095.63714	1629	223974692	BT065658.1	0
Cluster-8095.63715	1451	835938324	XM_012844201.1	0
Cluster-8095.63712	4998	835964884	XM_012845512.1	0
Cluster-8095.63713	1531	835938324	XM_012844201.1	0
Cluster-8095.63711	3837	835964884	XM_012845512.1	0
Cluster-8095.63719	1064	226503460	NM_001156152.1	0
Cluster-8095.1047	2391	835955868	XM_012844994.1	0
Cluster-8095.1046	2292	835955868	XM_012844994.1	0
Cluster-8095.1044	1915	670385094	XM_008675176.1	0
Cluster-8095.1042	2799	836031488	XM_012843165.1	0
Cluster-8095.1040	1620	836021192	XM_012848907.1	0
Cluster-16065.0	1472	836021741	XM_012849088.1	0
Cluster-22155.0	500	850013407	CP011938.1	0
Cluster-8095.31941	1613	835940914	XM_004961549.2	0
Cluster-2493.1	2045	242092287	XM_002436589.1	0
Cluster-2493.3	1610	242092287	XM_002436589.1	0
Cluster-2493.2	1746	242092287	XM_002436589.1	0
Cluster-8095.5281	2849	835916681	XM_004954135.2	0
Cluster-19480.2	1564	514820616	XM_004984938.1	0
Cluster-8095.86837	2430	836020435	XM_004981867.2	0
Cluster-8095.31946	7352	835982130	XM_004971381.2	0
Cluster-8095.5282	3004	835916681	XM_004954135.2	0
Cluster-8095.93352	3680	242037166	XM_002465933.1	0
Cluster-11923.0	1976	670427436	XM_008656208.1	0
Cluster-16109.0	1787	835967571	XM_012845660.1	0
Cluster-8095.51555	5726	686986419	KJ920235.1	0
Cluster-8095.51554	1967	242385241	FP093293.1	0
Cluster-8095.51552	1464	308081545	NM_001196167.1	0
Cluster-11000.6	1536	115477522	NM_001068892.1	0
Cluster-11000.7	1648	835996431	XM_004973963.2	0
Cluster-11000.5	911	835996431	XM_004973963.2	0
Cluster-8095.51559	2290	537392995	KF113585.1	0
Cluster-8095.51558	6006	836005513	XM_004975464.2	0
Cluster-8095.93029	1557	293333576	NM_001174967.1	0
Cluster-8095.78470	2424	835916408	XM_004952840.2	0
Cluster-7062.0	1279	514819497	XM_004984388.1	0
Cluster-7894.0	2260	836014419	XM_012848382.1	0
Cluster-8095.78477	1920	670443401	XM_008663895.1	0
Cluster-16386.0	1508	835933373	XM_012843959.1	0
Cluster-20351.1	4072	670398133	XM_008680913.1	0
Cluster-8095.83092	3065	242383863	FP097662.1	0
Cluster-14033.0	3967	514719933	XM_004954303.1	0
Cluster-8095.50208	2246	835967230	XM_004964797.2	0
Cluster-8095.50209	1534	835967230	XM_004964797.2	0
Cluster-8095.91966	4632	115441348	NM_001051489.1	0
Cluster-8095.50200	3437	835950575	XM_004962265.2	0
Cluster-8095.50201	2777	835935928	XM_004956663.2	0
Cluster-8095.50207	1621	835967230	XM_004964797.2	0
Cluster-8095.50204	4492	242374709	FP101028.1	0
Cluster-8095.53959	1924	242093813	XM_002437352.1	0
Cluster-4191.0	4113	836006726	XM_012847763.1	0
Cluster-8095.53956	1824	835957508	XM_004965621.2	0
Cluster-8095.53954	1906	835957508	XM_004965621.2	0
Cluster-8095.53953	2081	835957508	XM_004965621.2	0
Cluster-8095.53950	2295	242093813	XM_002437352.1	0
Cluster-8095.58670	2092	514714803	XM_004953032.1	0
Cluster-8095.20218	6050	836027774	XM_004981733.2	0
Cluster-8095.20219	4063	836027774	XM_004981733.2	0
Cluster-8095.20214	1930	835923390	XM_004958269.2	0
Cluster-8095.20212	4720	835915213	XM_012848448.1	0
Cluster-8095.20210	3688	514723743	XM_004955264.1	0
Cluster-8095.20211	3207	514723743	XM_004955264.1	0
Cluster-8095.8306	2306	835987149	XM_004969757.2	0
Cluster-8095.8305	2408	835987149	XM_004969757.2	0
Cluster-8095.8304	2279	835987153	XM_004969758.2	0
Cluster-8095.8303	2177	835987153	XM_004969758.2	0
Cluster-8095.8301	978	242064359	XM_002453424.1	0
Cluster-8095.8300	1377	242064359	XM_002453424.1	0
Cluster-8095.8308	3078	242087104	XM_002439340.1	0
Cluster-11258.0	1400	836001992	XM_004976390.2	0
Cluster-8095.35513	2458	835983200	XM_004970690.2	0
Cluster-8095.35512	2628	835983200	XM_004970690.2	0
Cluster-8095.35511	2574	835983200	XM_004970690.2	0
Cluster-8095.35517	3506	835983200	XM_004970690.2	0
Cluster-8095.35516	3581	835983200	XM_004970690.2	0
Cluster-8095.35515	1952	835983200	XM_004970690.2	0
Cluster-8095.35514	2027	835983200	XM_004970690.2	0
Cluster-8095.77266	3560	242047017	XM_002461210.1	0
Cluster-2035.0	802	242052700	XM_002455451.1	0
Cluster-8095.64245	1950	242065671	XM_002454080.1	0
Cluster-8095.83089	3231	242383863	FP097662.1	0
Cluster-17082.0	1586	835970453	XM_004967957.2	0
Cluster-8095.83080	1760	514719272	XM_004954139.1	0
Cluster-8095.83082	1855	514719272	XM_004954139.1	0
Cluster-8095.83087	2055	242383863	FP097662.1	0
Cluster-8095.90900	2792	835920467	XM_012843287.1	0
Cluster-8095.90903	2396	835919519	XM_004951832.2	0
Cluster-20605.0	1624	835920191	XM_004952450.2	0
Cluster-11232.0	2619	670376392	XR_562199.1	0
Cluster-8095.56208	3802	836000979	XM_012847467.1	0
Cluster-8095.56209	1050	242092957	XM_002436924.1	0
Cluster-8095.56200	1970	242041232	XM_002467966.1	0
Cluster-8095.56201	1921	836008110	XM_004976354.2	0
Cluster-8095.56205	1451	836027737	XM_004982811.2	0
Cluster-8095.56206	974	836027733	XM_004982813.2	0
Cluster-8095.56207	3678	836000979	XM_012847467.1	0
Cluster-8095.16253	947	327422026	JF429318.1	0
Cluster-21523.0	1528	835940397	XM_004960839.2	0
Cluster-17533.0	1965	835904215	XM_004951934.2	0
Cluster-8095.58800	1270	514708372	XM_004951464.1	0
Cluster-8095.58801	996	514708372	XM_004951464.1	0
Cluster-8095.36022	5823	242051788	XM_002454995.1	0
Cluster-8095.89819	1643	835924840	XM_012843462.1	0
Cluster-8095.89818	1557	835924840	XM_012843462.1	0
Cluster-8095.89815	2307	670424057	XM_008654550.1	0
Cluster-8095.58804	2734	835994255	XM_004973851.2	0
Cluster-8095.89817	1528	670421305	XR_555460.1	0
Cluster-8095.89816	2188	835934382	XM_004956874.2	0
Cluster-8095.89811	2518	242049571	XM_002462485.1	0
Cluster-8095.89813	2909	835934382	XM_004956874.2	0
Cluster-8095.82454	7860	545691453	KF356392.1	0
Cluster-8095.5263	2198	835957984	XM_004965298.2	0
Cluster-8095.5262	2063	835957984	XM_004965298.2	0
Cluster-8095.77447	1552	835990929	XM_004972425.2	0
Cluster-8095.49039	3626	836028359	XM_004981859.2	0
Cluster-8095.49038	3756	836028359	XM_004981859.2	0
Cluster-8095.77442	1958	242038088	XM_002466394.1	0
Cluster-8095.36024	1474	836028396	XM_012842944.1	0
Cluster-8095.36025	2108	836028396	XM_012842944.1	0
Cluster-8095.82455	5343	545691453	KF356392.1	0
Cluster-8095.17702	4960	835906263	XM_004952465.2	0
Cluster-8095.17701	3069	835906263	XM_004952465.2	0
Cluster-8095.17706	1185	836028004	XM_004982804.2	0
Cluster-8095.17707	1954	242069846	XM_002450155.1	0
Cluster-8095.17704	1604	835956142	XM_004961314.2	0
Cluster-8095.17705	1592	835956142	XM_004961314.2	0
Cluster-8095.17708	1669	242069846	XM_002450155.1	0
Cluster-8095.17709	1940	836028004	XM_004982804.2	0
Cluster-8095.36028	2742	836028396	XM_012842944.1	0
Cluster-8095.11706	1025	835904780	XM_004953887.2	0
Cluster-8095.11707	2025	835904780	XM_004953887.2	0
Cluster-8095.11700	3091	242079026	XM_002444237.1	0
Cluster-15323.0	2588	835995579	XM_004972758.2	0
Cluster-8095.11709	1165	835970553	XM_004971065.2	0
Cluster-8095.82457	7634	545691453	KF356392.1	0
Cluster-17496.0	3040	670422642	XM_008653981.1	0
Cluster-24246.0	1964	836010158	XM_004974927.2	0
Cluster-11667.0	3299	835977225	XM_004968989.2	0
Cluster-8095.23767	3026	836029763	XM_004981935.2	0
Cluster-8095.23766	3118	836029763	XM_004981935.2	0
Cluster-8095.23765	2157	836029763	XM_004981935.2	0
Cluster-8095.23764	2397	836029763	XM_004981935.2	0
Cluster-8095.23763	2971	836029763	XM_004981935.2	0
Cluster-8095.23762	2275	836029763	XM_004981935.2	0
Cluster-8095.76317	4510	242036178	XM_002465439.1	0
Cluster-8095.23769	2951	836029763	XM_004981935.2	0
Cluster-11013.10	2172	836005027	XM_004976293.2	0
Cluster-8095.92002	3014	242079204	XM_002444326.1	0
Cluster-8095.92003	3107	242079204	XM_002444326.1	0
Cluster-8095.92000	2005	242079204	XM_002444326.1	0
Cluster-9920.0	702	402745314	NM_001171966.2	0
Cluster-16614.1	1439	223974678	BT065651.1	0
Cluster-8095.92001	3126	242079204	XM_002444326.1	0
Cluster-14695.0	480	723748482	XM_004251802.2	0
Cluster-8095.92004	3033	242079204	XM_002444326.1	0
Cluster-8095.89219	1709	242087866	XM_002439721.1	0
Cluster-8095.45836	1969	242045539	XM_002460596.1	0
Cluster-8095.45835	3295	835914080	XM_004952797.2	0
Cluster-2942.0	724	835969846	XM_004967980.2	0
Cluster-8095.54221	869	242383875	FP097674.1	0
Cluster-8095.54225	5435	675023138	KJ825856.1	0
Cluster-8095.54227	1700	836017402	XM_004985451.2	0
Cluster-8095.54228	2213	836017402	XM_004985451.2	0
Cluster-8095.15137	1240	835957997	XM_004964807.2	0
Cluster-8095.15136	2466	835957997	XM_004964807.2	0
Cluster-8095.15135	8011	835957997	XM_004964807.2	0
Cluster-8095.15132	4246	835911809	XM_004951741.2	0
Cluster-8095.15131	4409	835911809	XM_004951741.2	0
Cluster-8095.15130	3825	835911809	XM_004951741.2	0
Cluster-8095.22681	1920	242385206	FP093258.1	0
Cluster-8095.22680	1855	835921909	XM_004957033.2	0
Cluster-8095.22687	1838	242385206	FP093258.1	0
Cluster-8095.22686	1749	835921900	XM_004957032.2	0
Cluster-8095.24234	1801	835996241	XM_004972602.2	0
Cluster-8095.24235	1220	835996241	XM_004972602.2	0
Cluster-8095.24237	1975	195639323	EU967012.1	0
Cluster-8095.24238	1395	514797366	XM_004973723.1	0
Cluster-8095.24239	3630	835936038	XM_004956605.2	0
Cluster-8095.52501	2630	835979817	XM_004967356.2	0
Cluster-6217.0	2397	836007915	XM_004975263.2	0
Cluster-8095.40926	3569	670365075	XM_008663050.1	0
Cluster-8095.40927	3447	670365075	XM_008663050.1	0
Cluster-8095.40925	3769	670365075	XM_008663050.1	0
Cluster-8095.40923	1722	242086007	XM_002443384.1	0
Cluster-8095.86957	2476	573915649	XM_006645413.1	0
Cluster-8095.40929	2118	573947532	XM_006656026.1	0
Cluster-8095.43299	3231	836027898	XM_004982294.2	0
Cluster-8095.43295	5293	77817425	DQ244749.1	0
Cluster-8095.43297	2146	836027898	XM_004982294.2	0
Cluster-8095.43293	5566	77817425	DQ244749.1	0
Cluster-8095.49862	1879	242382669	FP091911.1	0
Cluster-8095.49863	4341	836005169	XM_012847670.1	0
Cluster-8095.49865	596	721697621	XM_003581641.2	0
Cluster-8095.49866	1983	835950193	XM_004962193.2	0
Cluster-8095.49867	765	554504851	KF484749.1	0
Cluster-8095.19739	4200	514765532	XM_004965716.1	0
Cluster-8095.19731	4761	835996340	XM_004972643.2	0
Cluster-8095.19730	4240	835996340	XM_004972643.2	0
Cluster-8095.19732	1912	514796125	XM_004973415.1	0
Cluster-8095.19735	2584	514777325	XM_004968673.1	0
Cluster-8095.19734	4365	514765532	XM_004965716.1	0
Cluster-8095.19737	1530	514765532	XM_004965716.1	0
Cluster-8095.19736	4170	514777325	XM_004968673.1	0
Cluster-6977.6	4152	836022400	XM_004983445.2	0
Cluster-6977.4	4975	836022400	XM_004983445.2	0
Cluster-6977.5	3992	836022400	XM_004983445.2	0
Cluster-6977.0	5338	836022400	XM_004983445.2	0
Cluster-6977.1	5450	836022400	XM_004983445.2	0
Cluster-8095.68210	2269	836029913	XM_004985439.2	0
Cluster-8095.68211	3298	835939881	XM_012844282.1	0
Cluster-8095.68216	2019	836029930	XM_004981426.2	0
Cluster-8095.68217	1760	835982988	XM_004970564.2	0
Cluster-8095.68218	6350	835909867	XM_004955241.2	0
Cluster-8095.68219	6447	835909867	XM_004955241.2	0
Cluster-15279.0	2457	835963103	XM_012845415.1	0
Cluster-8095.39614	2587	835935394	XM_004956577.2	0
Cluster-8095.39615	2175	835935394	XM_004956577.2	0
Cluster-8095.39616	4373	835908453	XM_004951851.2	0
Cluster-8095.39617	4547	835908453	XM_004951851.2	0
Cluster-8095.39612	2823	835935394	XM_004956577.2	0
Cluster-8095.39613	2111	835935394	XM_004956577.2	0
Cluster-23890.0	1232	836027325	XM_004985271.2	0
Cluster-8095.39618	4461	835908453	XM_004951851.2	0
Cluster-8095.39619	4931	835908453	XM_004951851.2	0
Cluster-23950.0	1998	242093393	XM_002437142.1	0
Cluster-8095.46511	3576	835966686	XM_004965872.2	0
Cluster-8095.46510	6266	242074555	XM_002447169.1	0
Cluster-8095.46513	3563	835966686	XM_004965872.2	0
Cluster-8095.46515	1426	242096223	XM_002438557.1	0
Cluster-8095.46514	3728	835966686	XM_004965872.2	0
Cluster-8095.46517	3694	835966686	XM_004965872.2	0
Cluster-8095.5279	2766	835916681	XM_004954135.2	0
Cluster-8095.89822	2743	238007451	BT084408.1	0
Cluster-8095.84559	2281	670384019	XM_008674595.1	0
Cluster-8095.89823	2309	238007451	BT084408.1	0
Cluster-8095.89824	1269	836026576	XM_004984518.2	0
Cluster-8095.89825	1188	836026576	XM_004984518.2	0
Cluster-8095.89826	1057	836026576	XM_004984518.2	0
Cluster-8095.124	2206	514750491	XM_004962062.1	0
Cluster-8095.125	3643	836011866	XM_004979212.2	0
Cluster-8095.126	1306	835941305	XM_004961423.2	0
Cluster-8095.85604	1012	836030827	XM_004983563.2	0
Cluster-8095.85607	2484	242074179	XM_002446981.1	0
Cluster-8095.85602	1576	836030827	XM_004983563.2	0
Cluster-8095.85603	1999	836030827	XM_004983563.2	0
Cluster-8095.85609	2878	514803544	XM_004976602.1	0
Cluster-22703.0	2719	514736388	XM_004958341.1	0
Cluster-8095.5276	2591	835916681	XM_004954135.2	0
Cluster-8095.5277	2206	721667071	XM_003570240.2	0
Cluster-8095.79156	4021	836016233	XM_012848567.1	0
Cluster-8095.80386	2443	293336642	NM_001175013.1	0
Cluster-8095.80384	1325	835976140	XM_004967817.2	0
Cluster-8095.80382	3262	835983132	XM_004969254.2	0
Cluster-8095.80383	1211	835976140	XM_004967817.2	0
Cluster-8095.80380	3386	242058176	XM_002458189.1	0
Cluster-8095.80381	3607	242058176	XM_002458189.1	0
Cluster-8095.80389	1180	836018751	XM_004985361.2	0
Cluster-8095.2225	1102	836027984	XM_004985570.2	0
Cluster-8095.2222	2203	835920257	XM_004953688.2	0
Cluster-8095.2223	2276	835920257	XM_004953688.2	0
Cluster-8095.2220	1672	115476719	NM_001068491.1	0
Cluster-8095.79154	3936	836016233	XM_012848567.1	0
Cluster-10187.0	4776	835972275	XM_004971791.2	0
Cluster-8095.67297	2663	836027278	XR_001163040.1	0
Cluster-8095.3173	4515	242051728	XM_002454965.1	0
Cluster-8095.10471	1632	195642303	EU968502.1	0
Cluster-8095.10470	1180	195642303	EU968502.1	0
Cluster-8095.33617	4132	835936792	XM_004955991.2	0
Cluster-8583.0	3153	835967943	XM_004964872.2	0
Cluster-8095.10474	1889	835965430	XM_012845545.1	0
Cluster-8095.80922	1783	242078056	XM_002443752.1	0
Cluster-8095.80923	2172	242383512	FP092356.1	0
Cluster-8095.80921	1977	242383512	FP092356.1	0
Cluster-8095.80926	1763	514786632	XM_004971078.1	0
Cluster-8095.57447	1295	242069632	XM_002450048.1	0
Cluster-8095.80924	2077	242383512	FP092356.1	0
Cluster-8095.80925	1874	242383512	FP092356.1	0
Cluster-8095.80928	3139	836027454	XM_004982814.2	0
Cluster-8095.57446	2071	835971667	XM_004970193.2	0
Cluster-10674.0	1771	835973027	XM_004971512.2	0
Cluster-8095.81031	1785	242386903	FP094156.1	0
Cluster-8095.81039	1767	242068024	XM_002449244.1	0
Cluster-8095.60740	3309	836008709	XM_004976854.2	0
Cluster-8095.60741	3293	836008709	XM_004976854.2	0
Cluster-8095.60742	1998	242055894	XM_002457048.1	0
Cluster-8095.60743	2403	242380360	FP101691.1	0
Cluster-8095.60744	3727	835935013	XM_004957402.2	0
Cluster-8095.60747	1022	836021443	XM_004982881.2	0
Cluster-8095.60748	2115	836021443	XM_004982881.2	0
Cluster-7924.0	1744	835974740	XM_012846059.1	0
Cluster-22868.0	1480	242096557	XM_002438724.1	0
Cluster-19741.0	1534	835915121	XM_012848420.1	0
Cluster-8095.82628	2696	835951334	XM_004963071.2	0
Cluster-8095.78929	2858	20521437	AP004222.3	0
Cluster-16080.1	2003	835919256	XM_004954052.2	0
Cluster-16080.0	1713	835919256	XM_004954052.2	0
Cluster-8095.78927	9588	20521437	AP004222.3	0
Cluster-8095.78926	10027	20521437	AP004222.3	0
Cluster-8095.71649	3924	670424594	XM_008654771.1	0
Cluster-8095.71648	5447	835993779	XM_012847041.1	0
Cluster-8095.71643	2423	836027580	XM_004981001.2	0
Cluster-8095.71642	5044	835993779	XM_012847041.1	0
Cluster-8095.71641	5520	835993779	XM_012847041.1	0
Cluster-8095.71640	5972	835993779	XM_012847041.1	0
Cluster-8095.71647	4477	835993774	XM_012847040.1	0
Cluster-8095.71646	3952	835993774	XM_012847040.1	0
Cluster-8095.71644	2534	29244677	AC099324.5	0
Cluster-8095.79310	3063	835974197	XM_004971976.2	0
Cluster-8095.8493	1939	836005338	XM_004977546.2	0
Cluster-8095.8492	1715	836005338	XM_004977546.2	0
Cluster-8095.8490	3052	836018391	XM_004984047.2	0
Cluster-8095.37663	5502	835952253	XM_012844855.1	0
Cluster-8095.37662	5477	835952253	XM_012844855.1	0
Cluster-8095.37667	5382	835952253	XM_012844855.1	0
Cluster-5176.2	2207	194701277	BT039718.1	0
Cluster-8095.37669	2255	514805404	XM_004977506.1	0
Cluster-5176.3	2003	835943761	XM_012844509.1	0
Cluster-8095.86565	3590	836025567	XM_004985004.2	0
Cluster-8095.79313	1961	514735329	XM_004958075.1	0
Cluster-8095.86567	5362	836025571	XM_004985005.2	0
Cluster-8095.86561	5445	836025567	XM_004985004.2	0
Cluster-8095.86562	4310	836025567	XM_004985004.2	0
Cluster-8095.86563	3157	836025567	XM_004985004.2	0
Cluster-8095.35283	2970	835984770	XM_004970780.2	0
Cluster-8095.35281	1671	836015613	XM_004978351.2	0
Cluster-8095.35286	3489	836025725	XM_004984955.2	0
Cluster-8095.35285	3907	836025725	XM_004984955.2	0
Cluster-8095.35289	2949	835931841	XM_004957353.2	0
Cluster-8095.35288	2907	835931841	XM_004957353.2	0
Cluster-8095.61958	1698	835917841	XM_004953559.2	0
Cluster-8095.79312	1651	226507083	NM_001157019.1	0
Cluster-8095.52430	2641	226432462	FJ839440.1	0
Cluster-8095.918	3005	835964050	XM_004965975.2	0
Cluster-14233.0	1387	670430555	XM_008657785.1	0
Cluster-8095.915	2349	835920011	XM_012843270.1	0
Cluster-8095.914	2574	835920011	XM_012843270.1	0
Cluster-8095.916	2373	835920011	XM_012843270.1	0
Cluster-23876.0	2596	835918275	XM_004952360.2	0
Cluster-8095.17163	3869	835961741	XM_004966095.2	0
Cluster-8095.55865	1306	242382466	FP097253.1	0
Cluster-8095.55864	1968	242382466	FP097253.1	0
Cluster-8095.55867	4640	835914258	XM_012847947.1	0
Cluster-8095.55861	1489	835950324	XM_012844784.1	0
Cluster-8095.55860	3474	835950324	XM_012844784.1	0
Cluster-8095.55863	1402	242382466	FP097253.1	0
Cluster-8095.55862	1700	242382466	FP097253.1	0
Cluster-8095.55868	2883	514810020	XM_004979767.1	0
Cluster-8095.34150	2686	530279339	KF184770.1	0
Cluster-8095.34152	2583	242380756	FP096589.1	0
Cluster-8095.34153	1628	242380756	FP096589.1	0
Cluster-8095.34155	2371	242380756	FP096589.1	0
Cluster-8095.34156	2091	242380756	FP096589.1	0
Cluster-8095.87098	1960	516282885	KC800817.1	0
Cluster-8095.9366	2120	835938749	XM_012844238.1	0
Cluster-8095.9365	1162	835938749	XM_012844238.1	0
Cluster-8095.9360	1832	835968469	XM_004964472.2	0
Cluster-8095.9361	1032	242094643	XM_002437767.1	0
Cluster-8095.65620	2670	836031485	XM_012843164.1	0
Cluster-8095.65621	2193	836031485	XM_012843164.1	0
Cluster-8095.65622	1563	836001768	XM_004976083.2	0
Cluster-8095.65625	2123	835915512	XM_004952523.2	0
Cluster-8095.65626	2439	835916349	XM_012848856.1	0
Cluster-22364.1	741	675023138	KJ825856.1	0
Cluster-3192.0	437	899729770	CP012127.1	0
Cluster-8095.50148	1916	670363252	XM_008656751.1	0
Cluster-8095.39365	1383	835977731	XM_004970756.2	0
Cluster-977.0	1645	836021057	XM_004986109.2	0
Cluster-8095.50147	1818	670363252	XM_008656751.1	0
Cluster-8095.50140	2532	836027509	XM_004984549.2	0
Cluster-8095.89385	1655	326514147	AK361017.1	0
Cluster-8095.89387	2046	514762518	XM_004964994.1	0
Cluster-8095.89381	3421	835965594	XM_004964468.2	0
Cluster-8095.39362	3159	238009597	BT085481.1	0
Cluster-8095.89383	3137	835965594	XM_004964468.2	0
Cluster-8095.77893	2667	835986581	XM_004970516.2	0
Cluster-8006.0	1219	514792930	XM_004972635.1	0
Cluster-8095.39363	1308	835980917	XM_004970757.2	0
Cluster-8095.89389	2318	836029821	XR_001163085.1	0
Cluster-8095.89388	2262	835958530	XM_004964539.2	0
Cluster-8095.90257	996	836015433	XM_004978517.2	0
Cluster-14381.1	2049	836002555	XM_004977443.2	0
Cluster-8095.11094	1576	242380721	FP096554.1	0
Cluster-8095.11097	1226	115457487	NM_001058879.1	0
Cluster-14381.0	1384	836002555	XM_004977443.2	0
Cluster-8095.17885	2280	835939293	XM_004962107.2	0
Cluster-8095.77466	2467	212722373	NM_001138630.1	0
Cluster-8095.17884	1793	326496750	AK367199.1	0
Cluster-8095.17887	2354	835939293	XM_004962107.2	0
Cluster-8095.59293	4752	836005667	XM_012847701.1	0
Cluster-8095.17886	2306	835939293	XM_004962107.2	0
Cluster-8095.65910	2978	835915150	XM_004952722.2	0
Cluster-8095.17881	2932	835915609	XM_012848662.1	0
Cluster-8095.17880	2382	835986745	XM_004970517.2	0
Cluster-23844.2	3727	835905405	XM_004952540.2	0
Cluster-8095.93785	2014	226495178	NM_001154673.1	0
Cluster-8095.93782	1403	242096713	XM_002438802.1	0
Cluster-8095.93780	1590	835906142	XM_004951394.2	0
Cluster-13876.0	1541	835991328	XM_004972597.2	0
Cluster-8095.76301	1514	835920376	XM_004952202.2	0
Cluster-8095.76300	1053	391414525	BT054605.2	0
Cluster-8095.61628	4146	835945251	XM_012844633.1	0
Cluster-3830.0	707	641676876	XM_001951625.3	0
Cluster-8095.61625	1128	242073013	XM_002446398.1	0
Cluster-8095.61626	5668	835945263	XM_012844635.1	0
Cluster-8095.61627	5986	835945267	XM_004963293.2	0
Cluster-8095.61620	2603	835967793	XM_004964754.2	0
Cluster-8095.61622	3927	835933510	XM_012843968.1	0
Cluster-18055.0	2438	514809145	XM_004979344.1	0
Cluster-8095.77899	1166	835921426	XM_004958477.2	0
Cluster-8095.26319	6394	514821594	XM_004985418.1	0
Cluster-3817.3	1244	835928342	XM_004958628.2	0
Cluster-8095.94208	2061	514751045	XM_004962197.1	0
Cluster-8095.94209	1779	836009777	XM_004976948.2	0
Cluster-8095.50505	2027	836026416	XM_004981797.2	0
Cluster-8095.50504	2570	836026416	XM_004981797.2	0
Cluster-8095.50507	2263	836027382	XM_004985714.2	0
Cluster-8095.50506	2038	835968284	XM_004965011.2	0
Cluster-8095.50501	2784	836026416	XM_004981797.2	0
Cluster-8095.50500	2745	836026416	XM_004981797.2	0
Cluster-8095.50503	1852	836026416	XM_004981797.2	0
Cluster-8095.50502	1018	242083465	XM_002442113.1	0
Cluster-8095.50509	3013	836027382	XM_004985714.2	0
Cluster-8095.50508	3199	836027382	XM_004985714.2	0
Cluster-8095.58736	4619	835937446	XM_012844162.1	0
Cluster-8095.58737	4517	835937446	XM_012844162.1	0
Cluster-8095.58734	4692	835937446	XM_012844162.1	0
Cluster-8095.58735	4590	835937446	XM_012844162.1	0
Cluster-7819.0	5597	670417782	XM_008651462.1	0
Cluster-8095.58733	2129	242033250	XM_002463975.1	0
Cluster-8095.58730	3553	836027941	XM_004982683.2	0
Cluster-8095.58731	3747	670358239	XM_008656835.1	0
Cluster-8095.58738	4606	835937446	XM_012844162.1	0
Cluster-8095.53859	1064	242054290	XM_002456246.1	0
Cluster-8095.53853	1899	242073123	XM_002446453.1	0
Cluster-8095.53856	1159	836026527	XM_004981687.2	0
Cluster-8095.53857	4144	835993746	XM_004974226.2	0
Cluster-8095.8804	2637	242093711	XM_002437301.1	0
Cluster-8095.8805	2699	835967337	XM_004965694.2	0
Cluster-8095.8807	2738	836028158	XM_012842923.1	0
Cluster-8095.8801	3506	514800707	XM_004975217.1	0
Cluster-8095.8808	2197	836028158	XM_012842923.1	0
Cluster-8095.14688	1353	836029310	XM_004981486.2	0
Cluster-8095.24334	2128	835987059	XM_012846631.1	0
Cluster-8095.24337	3700	835987056	XM_012846630.1	0
Cluster-8095.24330	792	530279531	KF184912.1	0
Cluster-8095.24333	2305	242075369	XM_002447576.1	0
Cluster-6345.0	481	850013407	CP011938.1	0
Cluster-8095.24339	3589	835987056	XM_012846630.1	0
Cluster-8095.24338	3626	835987056	XM_012846630.1	0
Cluster-8234.0	573	874075390	CP007442.1	0
Cluster-8095.82652	465	522368383	CP003847.1	0
Cluster-8095.82653	908	749204400	CP007592.1	0
Cluster-8095.82651	2358	242083973	XM_002442367.1	0
Cluster-8095.82659	1191	835985632	XM_012846552.1	0
Cluster-20496.0	604	648215848	NM_001293516.1	0
Cluster-8095.63082	1107	242389432	FP100464.1	0
Cluster-8095.63083	1064	242389432	FP100464.1	0
Cluster-8095.63080	2461	835967376	XM_004965476.2	0
Cluster-8095.63081	2405	836014216	XM_004979689.2	0
Cluster-8095.63086	10031	514812308	XM_004980892.1	0
Cluster-8095.63088	1810	835937757	XM_004955479.2	0
Cluster-8095.63089	2721	514820941	XM_004985098.1	0
Cluster-8095.17009	2740	242052764	XM_002455483.1	0
Cluster-8095.17005	1834	835971891	XM_004969246.2	0
Cluster-8095.17004	2105	669026884	HG670306.1	0
Cluster-8095.17006	1934	669026884	HG670306.1	0
Cluster-8095.17001	1244	835920345	XM_004952469.2	0
Cluster-8095.17003	3434	242084427	XM_002442594.1	0
Cluster-8095.17002	2397	242084427	XM_002442594.1	0
Cluster-8095.21460	3532	514797502	XM_004973757.1	0
Cluster-8095.89807	2363	835924840	XM_012843462.1	0
Cluster-8095.48228	3503	242074073	XM_002446928.1	0
Cluster-8095.48221	1901	721666002	XM_003569948.2	0
Cluster-8095.48220	1489	835995283	XM_004973220.2	0
Cluster-8095.48222	2130	721666002	XM_003569948.2	0
Cluster-8095.48224	1804	835905004	XM_004953240.2	0
Cluster-8095.48227	2209	195628055	EU963740.1	0
Cluster-8990.0	1272	835969799	XM_004968841.2	0
Cluster-8095.69019	4742	835981147	XM_004969578.2	0
Cluster-8095.69013	3147	670404986	XM_008645940.1	0
Cluster-8095.69012	3431	835914080	XM_004952797.2	0
Cluster-8095.69011	3506	670404986	XM_008645940.1	0
Cluster-8095.69010	3072	835914080	XM_004952797.2	0
Cluster-8095.69014	3047	835914080	XM_004952797.2	0
Cluster-4910.0	1088	835910226	XM_004951712.2	0
Cluster-1987.0	612	835922366	XM_004958115.2	0
Cluster-8095.41509	2116	242092151	XM_002436521.1	0
Cluster-8095.41508	2094	238011121	BT086243.1	0
Cluster-8095.41507	8277	721661630	XM_003574463.2	0
Cluster-8095.41505	2849	836007510	XM_004976709.2	0
Cluster-8095.41500	2040	836029799	XM_004983951.2	0
Cluster-8095.16353	2206	835906736	XM_004952147.2	0
Cluster-3387.0	976	836024506	XM_012842605.1	0
Cluster-3387.1	1049	836024506	XM_012842605.1	0
Cluster-8095.74693	2393	835981183	XM_004968940.2	0
Cluster-8095.85199	1267	514728839	XM_004956497.1	0
Cluster-8095.85194	1939	195621763	EU960594.1	0
Cluster-8095.85195	1611	514728839	XM_004956497.1	0
Cluster-8095.85196	1838	514728839	XM_004956497.1	0
Cluster-8095.85191	2832	835936440	XM_004956313.2	0
Cluster-8095.85192	2711	835936440	XM_004956313.2	0
Cluster-20080.2	2517	836010426	XM_004979642.2	0
Cluster-20080.1	1848	836010426	XM_004979642.2	0
Cluster-9067.1	2413	835973156	XM_004971555.2	0
Cluster-9067.0	1477	835973156	XM_004971555.2	0
Cluster-18140.1	7745	835950774	XM_004960677.2	0
Cluster-3651.7	5128	835972275	XM_004971791.2	0
Cluster-8095.77760	2695	835921409	XM_004957957.2	0
Cluster-8095.56796	971	836017055	XM_004978803.2	0
Cluster-8095.89800	1602	514719239	XM_004954131.1	0
Cluster-22881.1	1223	835971053	XM_004968329.2	0
Cluster-8095.56794	1939	836017055	XM_004978803.2	0
Cluster-8095.56795	1788	836017055	XM_004978803.2	0
Cluster-11582.0	414	340748008	JN120789.1	0
Cluster-8095.56792	5026	242048415	XM_002461909.1	0
Cluster-8095.22319	3148	836027072	XM_012842820.1	0
Cluster-8095.22318	3192	836027072	XM_012842820.1	0
Cluster-8095.13800	1541	835922644	XM_004956631.2	0
Cluster-8095.13805	1919	835953822	XR_001163699.1	0
Cluster-8095.13806	2799	835953822	XR_001163699.1	0
Cluster-8095.83069	2640	836030833	XM_004983023.2	0
Cluster-8095.78952	1854	573948480	XM_006656482.1	0
Cluster-8095.56428	2121	835932300	XM_004957732.2	0
Cluster-8095.56429	2065	242050311	XM_002462855.1	0
Cluster-8095.54189	2081	242065255	XM_002453872.1	0
Cluster-8095.48834	4778	835966243	XM_004965129.2	0
Cluster-8095.48830	1498	242066999	XM_002454744.1	0
Cluster-8095.23040	1189	835987814	XM_004973953.2	0
Cluster-8095.23041	1509	835987814	XM_004973953.2	0
Cluster-8095.23046	2286	836031537	XM_004981253.2	0
Cluster-8095.23047	1288	836029083	XM_004984973.2	0
Cluster-8095.23045	3660	835983703	XM_004971257.2	0
Cluster-8095.23048	1722	836029083	XM_004984973.2	0
Cluster-8095.23049	1722	836029083	XM_004984973.2	0
Cluster-8095.15078	2452	836025717	XM_004987168.2	0
Cluster-8095.45978	5766	836026786	XM_004981504.2	0
Cluster-8095.45971	2762	223943948	BT061361.1	0
Cluster-8095.45977	3943	835980234	XM_004970086.2	0
Cluster-8095.45974	3960	835980234	XM_004970086.2	0
Cluster-8095.83900	1310	835987881	XM_004973312.2	0
Cluster-8095.83903	3350	835936038	XM_004956605.2	0
Cluster-8095.83905	1341	835969776	XM_004969079.2	0
Cluster-8095.83907	1178	835969776	XM_004969079.2	0
Cluster-8095.20799	1967	670443538	XM_008663978.1	0
Cluster-8095.83908	2268	835919163	XR_001163185.1	0
Cluster-8095.22181	4318	836008525	XM_004976980.2	0
Cluster-24181.0	1222	836022883	XM_004982712.2	0
Cluster-8095.10598	3948	836025127	XM_012842651.1	0
Cluster-8095.10599	3885	836025127	XM_012842651.1	0
Cluster-18544.1	1665	835979591	XM_004972081.2	0
Cluster-8095.10592	1894	836015563	XM_004979563.2	0
Cluster-8095.10591	1635	226504683	NM_001154283.1	0
Cluster-8095.10597	6610	835913913	XM_004952762.2	0
Cluster-8095.10594	1887	836019786	XM_004982265.2	0
Cluster-15048.1	2009	836018276	XM_004985501.2	0
Cluster-8095.94321	5869	835959573	XM_004967132.2	0
Cluster-8095.59435	2080	836023575	XM_004980921.2	0
Cluster-8095.87109	5156	836007710	XM_004976000.2	0
Cluster-8095.87108	4981	836007710	XM_004976000.2	0
Cluster-8095.87107	5057	836007710	XM_004976000.2	0
Cluster-8095.87103	1351	514778339	XM_004969016.1	0
Cluster-8095.18743	1730	835919253	XM_004952013.2	0
Cluster-8095.18741	4967	835981230	XM_004968029.2	0
Cluster-8095.18740	1913	835919007	XM_004954269.2	0
Cluster-2597.0	762	514709059	XM_004951636.1	0
Cluster-8095.18749	1470	835956738	XM_004961867.2	0
Cluster-8095.26830	2380	835985131	XR_001164167.1	0
Cluster-1584.1	356	899729770	CP012127.1	0
Cluster-1584.0	365	850013407	CP011938.1	0
Cluster-8095.26832	3226	835985131	XR_001164167.1	0
Cluster-11139.1	1792	835979795	XM_004968857.2	0
Cluster-11139.0	1918	835979795	XM_004968857.2	0
Cluster-8095.28836	4140	242374469	FP095630.1	0
Cluster-8095.28837	4179	242374469	FP095630.1	0
Cluster-8095.28835	3425	514742804	XM_004960176.1	0
Cluster-24563.0	1723	836031167	XM_004983105.2	0
Cluster-16017.0	3263	835920645	XM_004956594.2	0
Cluster-1132.0	1066	293336183	NM_001177003.1	0
Cluster-8095.44207	1618	836006988	XM_004975867.2	0
Cluster-8095.44206	1827	558614268	KF730315.1	0
Cluster-8095.44205	4119	836026131	XM_012842738.1	0
Cluster-8095.44201	1001	242386083	FP098689.1	0
Cluster-8095.33384	1790	514817929	XM_004983621.1	0
Cluster-8095.33385	1484	242092323	XM_002436607.1	0
Cluster-8095.33386	2202	835916432	XM_004951679.2	0
Cluster-8095.33381	4319	835950691	XM_004962128.2	0
Cluster-8095.33383	4243	835950691	XM_004962128.2	0
Cluster-21628.1	1858	835955281	XM_004961615.2	0
Cluster-21628.0	1847	835955281	XM_004961615.2	0
Cluster-497.0	1179	835921876	XM_004956813.2	0
Cluster-8095.16865	3211	242051712	XM_002454957.1	0
Cluster-8095.60233	3113	835994262	XM_004972640.2	0
Cluster-8095.70524	1301	242035758	XM_002465229.1	0
Cluster-15735.0	2225	835970080	XM_004969189.2	0
Cluster-8095.16868	989	835935363	XM_004955484.2	0
Cluster-8095.45154	2595	835981842	XM_004969296.2	0
Cluster-8095.45155	3066	3341510	AJ231134.1	0
Cluster-8095.45156	4702	242384509	FP098108.1	0
Cluster-8095.45157	3285	242081594	XM_002445521.1	0
Cluster-8095.32478	1362	835955754	XM_004960203.2	0
Cluster-8095.45152	2777	242081594	XM_002445521.1	0
Cluster-8095.45153	3856	835914314	XM_004954490.2	0
Cluster-8095.32475	8397	836029642	XM_012843045.1	0
Cluster-8095.32474	7440	836029642	XM_012843045.1	0
Cluster-8095.32477	6777	242048415	XM_002461909.1	0
Cluster-8095.64857	2527	226498895	NM_001154591.1	0
Cluster-8095.32471	8316	836029642	XM_012843045.1	0
Cluster-8095.32470	5987	836029642	XM_012843045.1	0
Cluster-8095.32473	7573	836029642	XM_012843045.1	0
Cluster-8095.32472	8449	836029642	XM_012843045.1	0
Cluster-8095.48516	1628	573926764	XM_006650843.1	0
Cluster-8095.82840	1724	514726080	XM_004955835.1	0
Cluster-8095.80228	3199	836029607	XM_004984899.2	0
Cluster-8095.80224	1135	242065461	XM_002453975.1	0
Cluster-8095.80227	2962	836029607	XM_004984899.2	0
Cluster-12858.2	1740	115483776	NM_001072082.1	0
Cluster-8095.48519	2608	514742756	XM_004960164.1	0
Cluster-8095.85910	2495	835980491	XM_012846325.1	0
Cluster-21575.0	1286	835912724	XM_004952699.2	0
Cluster-21575.1	1207	835912724	XM_004952699.2	0
Cluster-12041.0	870	514819798	XM_004984536.1	0
Cluster-8095.79996	2454	312283769	AC243238.1	0
Cluster-8095.79995	1945	836027166	XM_004981152.2	0
Cluster-8095.79994	2145	836027166	XM_004981152.2	0
Cluster-8095.79993	2210	219362926	NM_001143083.1	0
Cluster-4368.0	2030	514784634	XM_004970583.1	0
Cluster-8095.67316	3079	835986961	XM_004970505.2	0
Cluster-8095.67317	1758	242051928	XM_002455065.1	0
Cluster-8095.67315	3327	835986961	XM_004970505.2	0
Cluster-8095.67310	5558	835951119	XM_004960294.2	0
Cluster-8095.67311	1201	242386797	FP099202.1	0
Cluster-8095.39255	4692	836015994	XM_004979314.2	0
Cluster-13359.0	4046	835967943	XM_004964872.2	0
Cluster-8095.81173	1274	836018960	XM_004981664.2	0
Cluster-8095.39256	4236	836015994	XM_004979314.2	0
Cluster-8095.81176	1111	836018960	XM_004981664.2	0
Cluster-8095.81175	1279	836018960	XM_004981664.2	0
Cluster-8095.81179	1060	242077331	XM_002448557.1	0
Cluster-5320.0	436	641651683	XM_001950861.3	0
Cluster-8095.62847	2152	835915531	XM_004951979.2	0
Cluster-8095.62841	2556	514804925	XM_004977272.1	0
Cluster-8095.62842	2409	242052286	XM_002455244.1	0
Cluster-2171.4	2341	514805567	XM_004977585.1	0
Cluster-2171.5	1935	514805567	XM_004977585.1	0
Cluster-2171.1	1275	836015596	XM_004978369.2	0
Cluster-2171.2	1775	836015596	XM_004978369.2	0
Cluster-8095.34833	1653	835917254	XM_004954253.2	0
Cluster-8095.34831	2273	835917254	XM_004954253.2	0
Cluster-8095.34830	2349	835917254	XM_004954253.2	0
Cluster-8095.34837	2534	835917254	XM_004954253.2	0
Cluster-8095.34836	3380	835905873	XM_004951494.2	0
Cluster-8095.3453	1506	242037300	XM_002466000.1	0
Cluster-8095.35128	2092	514750232	XM_004961999.1	0
Cluster-8095.35129	2072	514750232	XM_004961999.1	0
Cluster-8095.35126	2056	514750232	XM_004961999.1	0
Cluster-8095.35127	2075	514750232	XM_004961999.1	0
Cluster-8095.35124	2143	514750232	XM_004961999.1	0
Cluster-8095.35125	1988	514750232	XM_004961999.1	0
Cluster-8095.35122	2270	514750232	XM_004961999.1	0
Cluster-8095.35123	2059	514750232	XM_004961999.1	0
Cluster-8095.77959	1551	836017774	XM_012848688.1	0
Cluster-8095.75845	1616	836029238	XM_004985887.2	0
Cluster-8095.75844	1488	836029238	XM_004985887.2	0
Cluster-8095.58756	3116	514708122	XM_004951406.1	0
Cluster-8095.39251	5329	242068612	XM_002449538.1	0
Cluster-9870.2	2049	835937358	XM_004957563.2	0
Cluster-15531.0	1158	835939907	XM_004961345.2	0
Cluster-8095.8758	2557	670360566	XM_008682166.1	0
Cluster-8095.8759	2765	670360566	XM_008682166.1	0
Cluster-8095.8753	889	573964012	XM_006664068.1	0
Cluster-8095.8754	2666	670360566	XM_008682166.1	0
Cluster-8095.8755	1575	242083899	XM_002442330.1	0
Cluster-8095.8756	2742	670360566	XM_008682166.1	0
Cluster-8095.8757	2656	670360566	XM_008682166.1	0
Cluster-8095.4105	6957	835920104	XM_004952854.2	0
Cluster-8095.4104	6858	835920087	XM_004952851.2	0
Cluster-8095.4107	6815	835920087	XM_004952851.2	0
Cluster-8095.4106	7162	835920104	XM_004952854.2	0
Cluster-8095.4109	6796	835920087	XM_004952851.2	0
Cluster-8095.64034	3706	573942930	XM_006653785.1	0
Cluster-8095.64035	4050	835996816	XM_004976040.2	0
Cluster-8095.64032	2009	573942930	XM_006653785.1	0
Cluster-8095.64033	1952	32979150	AK069126.1	0
Cluster-8095.81577	3723	835936754	XM_012844123.1	0
Cluster-8095.77270	2156	514786782	XM_004971116.1	0
Cluster-8095.77271	1951	835951365	XM_004961899.2	0
Cluster-8095.77272	2341	835951365	XM_004961899.2	0
Cluster-8095.60605	2673	835967369	XM_004964587.2	0
Cluster-8095.77273	1452	835951365	XM_004961899.2	0
Cluster-12751.0	4927	835999631	XM_012847333.1	0
Cluster-8095.81571	954	514749072	XM_004961714.1	0
Cluster-12751.1	4836	835999631	XM_012847333.1	0
Cluster-8095.5050	3694	242065777	XM_002454133.1	0
Cluster-8095.1683	2223	242095551	XM_002438221.1	0
Cluster-8095.1682	2130	835920690	XM_004956511.2	0
Cluster-8095.1688	4057	242066053	XM_002454271.1	0
Cluster-8095.69783	1826	195643959	EU969330.1	0
Cluster-8095.47260	3935	836027446	XM_004985555.2	0
Cluster-8095.69787	4761	670431521	XM_008658152.1	0
Cluster-8095.69786	7044	836022394	XM_012849191.1	0
Cluster-8095.11978	1734	835991715	XM_004972338.2	0
Cluster-8095.26642	2597	835945212	XM_004960516.2	0
Cluster-8095.26641	1812	835945212	XM_004960516.2	0
Cluster-8095.26640	1378	835945212	XM_004960516.2	0
Cluster-8095.26647	2185	836016450	XM_004979171.2	0
Cluster-8095.26644	4022	835920295	XM_004953596.2	0
Cluster-8095.47264	708	835909986	XM_004953082.2	0
Cluster-8095.62066	2710	47605274	AY596550.1	0
Cluster-8095.62065	1962	47605274	AY596550.1	0
Cluster-8095.62064	1597	47605274	AY596550.1	0
Cluster-8095.62063	1674	242384774	FP093021.1	0
Cluster-8095.47266	650	195613459	EU956442.1	0
Cluster-24386.4	1738	835904558	XM_004953109.2	0
Cluster-8095.62069	3996	835965169	XM_004966480.2	0
Cluster-8095.47269	3382	835982706	XM_012846422.1	0
Cluster-18216.1	1684	836017686	XM_012848680.1	0
Cluster-8095.29199	1444	195624031	EU961728.1	0
Cluster-8095.6509	1738	835966062	XM_004966528.2	0
Cluster-8095.6508	3406	835966062	XM_004966528.2	0
Cluster-8095.6505	2703	835966062	XM_004966528.2	0
Cluster-8095.6500	2037	242389660	FP100691.1	0
Cluster-8095.21346	1977	514767111	XM_004966105.1	0
Cluster-8095.21344	2107	115469665	NM_001064967.1	0
Cluster-8095.21343	1843	115469665	NM_001064967.1	0
Cluster-8095.21342	2187	115469665	NM_001064967.1	0
Cluster-8095.85941	2347	835994155	XM_012847073.1	0
Cluster-8095.47963	1808	836028287	XM_012842935.1	0
Cluster-8095.47809	4318	514816863	XM_004983110.1	0
Cluster-8095.24489	1656	836020084	XM_004981092.2	0
Cluster-8095.24488	3671	835994297	XR_001164379.1	0
Cluster-8095.24487	3752	835994293	XM_004972639.2	0
Cluster-8095.24486	4174	835994297	XR_001164379.1	0
Cluster-8095.24485	3593	835994293	XM_004972639.2	0
Cluster-8095.24484	4070	835994297	XR_001164379.1	0
Cluster-8095.24482	2754	242059176	XM_002458689.1	0
Cluster-8095.24480	1317	226532551	NM_001147476.1	0
Cluster-8095.27590	1448	242386903	FP094156.1	0
Cluster-8095.27591	1944	242386903	FP094156.1	0
Cluster-8095.27592	1531	242386903	FP094156.1	0
Cluster-8095.27593	1712	242386903	FP094156.1	0
Cluster-5885.0	1732	836000552	XM_004975421.2	0
Cluster-8095.27596	1734	242386903	FP094156.1	0
Cluster-8095.27597	2033	242381798	FP091437.1	0
Cluster-8095.81328	1140	835996615	XM_004977447.2	0
Cluster-8095.57766	1406	835983734	XM_012846470.1	0
Cluster-8095.94503	4170	242064365	XM_002453427.1	0
Cluster-8095.94502	4995	242064365	XM_002453427.1	0
Cluster-21358.0	2645	670436620	XM_008660749.1	0
Cluster-8095.11351	2023	242384728	FP092975.1	0
Cluster-8095.11357	1369	242069642	XM_002450053.1	0
Cluster-8095.11355	1429	242071908	XM_002451186.1	0
Cluster-8095.57763	1557	835938170	XM_004958708.2	0
Cluster-8095.52600	1342	670372675	XM_008669421.1	0
Cluster-8095.52601	1258	514732440	XM_004957375.1	0
Cluster-8095.52605	2989	835995859	XM_004974166.2	0
Cluster-8095.52606	3126	835995859	XM_004974166.2	0
Cluster-8095.52608	1863	835952045	XM_012844843.1	0
Cluster-8095.63338	2073	219887120	BT055328.1	0
Cluster-8095.59260	1893	835936600	XM_004958731.2	0
Cluster-7502.0	3995	835982974	XM_004969147.2	0
Cluster-8095.57548	3177	195648001	EU971351.1	0
Cluster-8095.15509	1434	545691453	KF356392.1	0
Cluster-8130.6	1836	836029963	XM_004983910.2	0
Cluster-19192.3	2761	836003419	XM_004977496.2	0
Cluster-8095.57540	5488	242036178	XM_002465439.1	0
Cluster-8095.57542	3346	226500825	NM_001149964.1	0
Cluster-8095.57543	3224	226500825	NM_001149964.1	0
Cluster-8095.57544	3790	195648001	EU971351.1	0
Cluster-8095.57546	3805	195648001	EU971351.1	0
Cluster-8095.57547	3274	195648001	EU971351.1	0
Cluster-8095.3867	4646	835918627	XM_004953724.2	0
Cluster-8095.3862	2191	836031488	XM_012843165.1	0
Cluster-8095.3869	2770	836028158	XM_012842923.1	0
Cluster-8095.3868	3749	836028158	XM_012842923.1	0
Cluster-8095.14459	3498	226494683	NM_001156306.1	0
Cluster-8095.14458	3514	242081650	XM_002445549.1	0
Cluster-8095.14457	1202	226494683	NM_001156306.1	0
Cluster-8095.14454	2180	242050045	XM_002462722.1	0
Cluster-8095.14452	2404	242050045	XM_002462722.1	0
Cluster-8095.14451	3007	835937474	XM_004957467.2	0
Cluster-8095.14450	1691	835937476	XR_214710.2	0
Cluster-8095.83826	3312	836025349	XM_004983713.2	0
Cluster-8095.83827	2381	836020634	XM_004985989.2	0
Cluster-8095.83821	1695	670421030	XM_008653161.1	0
Cluster-8095.83828	3126	836020634	XM_004985989.2	0
Cluster-8095.83829	3549	238009187	BT085276.1	0
Cluster-8095.39469	4514	835914276	XM_012847954.1	0
Cluster-8095.39468	5056	835914258	XM_012847947.1	0
Cluster-8095.39467	5054	835914258	XM_012847947.1	0
Cluster-8095.39466	5016	835914276	XM_012847954.1	0
Cluster-8095.39464	4930	835914276	XM_012847954.1	0
Cluster-8095.39463	3661	835980909	XM_004969900.2	0
Cluster-8095.39462	1873	835980909	XM_004969900.2	0
Cluster-8095.39461	3743	242077055	XM_002448419.1	0
Cluster-8095.55379	3940	835919443	XM_004952566.2	0
Cluster-8095.55378	3204	242081750	XM_002445599.1	0
Cluster-8095.88761	2364	836031364	XM_004984870.2	0
Cluster-8095.88763	1556	836031364	XM_004984870.2	0
Cluster-8095.88769	2390	835936440	XM_004956313.2	0
Cluster-8095.56639	6881	514812487	XM_004980981.1	0
Cluster-8095.56638	7336	514812487	XM_004980981.1	0
Cluster-8095.25029	2959	836006469	XM_004977067.2	0
Cluster-8095.56630	1012	835975647	XM_004969076.2	0
Cluster-8095.46782	2157	835956583	XM_004962148.2	0
Cluster-8095.46787	1979	242087798	XM_002439687.1	0
Cluster-8095.17908	1059	836001875	XM_004976303.2	0
Cluster-8095.17909	972	836001875	XM_004976303.2	0
Cluster-8095.17906	1559	242039758	XM_002467229.1	0
Cluster-8095.17907	2168	242089702	XM_002440639.1	0
Cluster-8095.17900	4207	836028006	XM_004983129.2	0
Cluster-8095.17901	1662	836006902	XM_004975672.2	0
Cluster-14122.3	1625	242076797	XM_002448290.1	0
Cluster-8095.38738	2675	514814033	XM_004981739.1	0
Cluster-8095.38739	2687	836029299	XM_004985993.2	0
Cluster-8095.38734	1789	242066809	XM_002454649.1	0
Cluster-8095.38735	1555	835905893	XM_004951444.2	0
Cluster-8095.38730	6221	242073177	XM_002446480.1	0
Cluster-8095.38731	1506	835938150	XM_004957546.2	0
Cluster-8095.38732	1401	835980303	XM_004970415.2	0
Cluster-8095.38733	1358	242059326	XM_002458764.1	0
Cluster-8095.89411	1293	835975570	XM_004969781.2	0
Cluster-8095.89412	1403	835975575	XM_012846110.1	0
Cluster-8095.89415	2357	835994646	XM_004973328.2	0
Cluster-8095.45852	4987	836026308	XM_004985318.2	0
Cluster-8095.89418	2704	835994646	XM_004973328.2	0
Cluster-8095.75444	978	835982583	XM_004969116.2	0
Cluster-8095.75441	2381	835942402	XM_004961866.2	0
Cluster-8095.75440	1703	835956738	XM_004961867.2	0
Cluster-8095.75443	1101	835982583	XM_004969116.2	0
Cluster-8095.75449	3567	835982583	XM_004969116.2	0
Cluster-8095.75448	4058	835982583	XM_004969116.2	0
Cluster-8130.1	1628	836029963	XM_004983910.2	0
Cluster-8095.76589	2701	835965984	XM_012845582.1	0
Cluster-8095.85007	4424	836030288	XM_012843103.1	0
Cluster-8095.85874	2460	836025441	XM_004981716.2	0
Cluster-8095.85873	3236	836025431	XM_004981711.2	0
Cluster-8095.85871	1971	836025431	XM_004981711.2	0
Cluster-8095.85870	4305	836025431	XM_004981711.2	0
Cluster-8095.76580	2411	514821343	XM_004985295.1	0
Cluster-8095.74213	1800	242383701	FP092544.1	0
Cluster-21185.2	1848	514793967	XM_004972887.1	0
Cluster-7861.0	1576	835972298	XM_004968456.2	0
Cluster-8095.91298	1601	835915748	XM_004952940.2	0
Cluster-8095.91299	1686	835915748	XM_004952940.2	0
Cluster-8095.91292	2737	836018000	XM_004981768.2	0
Cluster-8095.86680	2230	835919526	XM_004953752.2	0
Cluster-8095.85259	5403	836029068	XM_012842999.1	0
Cluster-8095.85251	980	836017231	XM_004979308.2	0
Cluster-8095.85250	1626	242068606	XM_002449535.1	0
Cluster-8095.85257	4209	514712356	XM_004952435.1	0
Cluster-19943.0	1632	242092385	XM_002436638.1	0
Cluster-8095.87614	1965	670385120	XM_008675189.1	0
Cluster-8095.74718	2086	242381664	FP091311.1	0
Cluster-8095.74719	2299	194705671	BT041915.1	0
Cluster-8095.86682	2462	835919522	XM_004953751.2	0
Cluster-8095.74712	1844	835906754	XM_004955209.2	0
Cluster-8095.74713	2802	835906754	XM_004955209.2	0
Cluster-8095.74710	1679	242381664	FP091311.1	0
Cluster-8095.74711	1897	835955915	XM_004961672.2	0
Cluster-8095.74717	2336	242381664	FP091311.1	0
Cluster-8095.74714	2209	242381664	FP091311.1	0
Cluster-8095.74715	2426	194705671	BT041915.1	0
Cluster-4887.0	2440	242065863	XM_002454176.1	0
Cluster-8095.43866	3091	835993576	XM_004973598.2	0
Cluster-8095.43867	2168	835993576	XM_004973598.2	0
Cluster-8095.43864	2594	835982262	XM_004970126.2	0
Cluster-8095.43862	1489	721659479	XM_003574010.2	0
[truncated: 94,983 more rows]
