# Supplementary material for: Comparative Transcriptome Analysis of Halophyte Zoysia macrostachya in Response to Salinity Stress
Source: Plants (Basel). 2020 Apr 4;9(4):458. doi: 10.3390/plants9040458 (PMC7238138; doi:10.3390/plants9040458)
Supplement: Supplementary file 1 [file plants-09-00458-s001.zip › spm-prf-plants-748227/TableS1-S6/Table S2.xlsx]

## Sheet: Sheet1
Table S2 Information of the up- and down-regulated unigenes in Zoysia macrostachya
gene_id	NaCl_readcount	CK_readcount	log2FoldChange	pval	significant
Cluster-8095.49787	2512.94	16.5707	7.2493	9.94e-23	UP
Cluster-8095.11025	1000.64	232.822	2.1025	5.7e-17	UP
Cluster-8095.58390	1141.95	28.6528	5.314	1.02e-16	UP
Cluster-8095.46473	232.219	23.889	3.2749	4.27e-16	UP
Cluster-8095.12275	1534.24	405.525	1.9195	3.69e-15	UP
Cluster-8095.57678	491.108	18.0881	4.763	1.07e-13	UP
Cluster-8095.32962	430.571	31.5187	3.7588	1.12e-13	UP
Cluster-8095.43754	391.368	15.6506	4.6328	1.69e-13	UP
Cluster-8095.54768	235.662	14.5269	4.0319	4.48e-13	UP
Cluster-8095.54577	203.931	0	10.215	1.93e-12	UP
Cluster-8095.46388	115.703	0	9.3964	2.76e-12	UP
Cluster-8095.43429	519.587	2.459	7.6588	3.45e-12	UP
Cluster-8095.38560	9605.67	730.568	3.7161	6.2e-12	UP
Cluster-8095.74577	105.841	0	9.2676	1.52e-11	UP
Cluster-8095.40304	115.089	0	9.392	4.22e-11	UP
Cluster-8095.13113	75.1603	0	8.7748	4.23e-11	UP
Cluster-8095.51025	129.679	0	9.561	7.8e-11	UP
Cluster-9951.1	84.2317	0.949684	6.5106	9.82e-11	UP
Cluster-21859.2	82.0689	0	8.9008	1.34e-10	UP
Cluster-8095.47593	2915.96	0	14.053	1.75e-10	UP
Cluster-8095.48280	218.732	0	10.316	2.26e-10	UP
Cluster-8095.36671	101.043	0	9.2047	2.57e-10	UP
Cluster-8095.48790	431.149	0	11.295	5.5e-10	UP
Cluster-8095.54326	200.424	1.89395	6.7475	6.52e-10	UP
Cluster-8095.67893	93.641	0.273523	8.1304	6.92e-10	UP
Cluster-8095.45655	236.596	0.547046	8.6332	7.89e-10	UP
Cluster-8095.52030	564.397	42.5681	3.737	8.74e-10	UP
Cluster-8095.47455	483.297	0	11.46	1.75e-09	UP
Cluster-8095.36002	68.0695	0	8.6307	2.69e-09	UP
Cluster-5532.0	126.819	13.1924	3.236	2.71e-09	UP
Cluster-8095.20446	206.316	30.171	2.7617	2.76e-09	UP
Cluster-8095.68060	169.371	0	9.9489	2.79e-09	UP
Cluster-16226.2	52.3165	0	8.2551	3.26e-09	UP
Cluster-8095.34914	60.0249	0	8.449	3.44e-09	UP
Cluster-8095.90321	66.7599	0	8.6024	3.7e-09	UP
Cluster-8095.59567	74.3886	0	8.7585	4.17e-09	UP
Cluster-8095.50671	67.6592	0	8.6266	5.22e-09	UP
Cluster-8095.30022	45.7456	0	8.059	5.3e-09	UP
Cluster-8095.79323	212.529	1.64114	6.942	6.4e-09	UP
Cluster-8095.81545	79.6631	0	8.8574	6.75e-09	UP
Cluster-8095.51759	1801.49	62.2494	4.8598	7.53e-09	UP
Cluster-9242.0	232.359	79.9535	1.5391	7.55e-09	UP
Cluster-8095.61872	209.518	23.6275	3.1599	1.03e-08	UP
Cluster-8095.22235	209.86	56.7422	1.8814	1.15e-08	UP
Cluster-8095.42833	574.284	19.9496	4.8487	1.17e-08	UP
Cluster-17323.0	145.492	23.3358	2.6459	1.29e-08	UP
Cluster-8095.40629	78.3065	0	8.8326	1.5e-08	UP
Cluster-8095.64693	43.6422	0	7.9888	2.18e-08	UP
Cluster-21889.0	140.752	34.3582	2.0394	2.27e-08	UP
Cluster-8095.45249	179.922	1.89395	6.5893	2.42e-08	UP
Cluster-8095.43684	5415.08	108.555	5.6399	2.68e-08	UP
Cluster-8095.49521	82.1616	0	8.9021	2.85e-08	UP
Cluster-8095.81648	163.701	21.5923	2.903	3.22e-08	UP
Cluster-8095.57472	106.91	5.14931	4.4344	3.27e-08	UP
Cluster-8095.37805	184.852	0	10.073	3.3e-08	UP
Cluster-8095.44117	7561.83	153.909	5.6187	3.68e-08	UP
Cluster-8095.16540	587.499	0.541627	9.9786	3.99e-08	UP
Cluster-8095.50081	105.981	0	9.2699	4.48e-08	UP
Cluster-8095.63010	69.096	0	8.6568	5.99e-08	UP
Cluster-8095.75364	84.1291	0	8.9366	6.06e-08	UP
Cluster-14636.0	81.1266	0	8.8839	6.33e-08	UP
Cluster-8095.68506	42.1181	0	7.9388	6.42e-08	UP
Cluster-8095.35418	64.6438	0	8.556	6.49e-08	UP
Cluster-8095.64507	68.8073	0.273523	7.6844	6.5e-08	UP
Cluster-8095.81298	221.776	26.4891	3.0743	6.59e-08	UP
Cluster-8095.41012	60.7321	0	8.4655	7.24e-08	UP
Cluster-8095.72112	99.2878	3.66691	4.756	7.42e-08	UP
Cluster-8095.59388	61.0937	0	8.4797	7.92e-08	UP
Cluster-8095.44054	428.871	6.22173	6.1234	7.99e-08	UP
Cluster-8095.35565	99.5756	0	9.1799	8.71e-08	UP
Cluster-8095.61936	235.483	51.3277	2.1942	1.06e-07	UP
Cluster-8095.46939	720.953	12.4694	5.8493	1.07e-07	UP
Cluster-8095.46740	751.419	16.2925	5.5255	1.22e-07	UP
Cluster-8095.87142	99.7539	1.49944	6.0388	1.25e-07	UP
Cluster-8095.20367	444.15	102.593	2.1117	1.28e-07	UP
Cluster-8095.55027	916.568	19.0702	5.5825	1.29e-07	UP
Cluster-8095.68584	89.7584	1.35407	5.9512	1.47e-07	UP
Cluster-8095.79612	59.5805	4.60847	3.6927	1.92e-07	UP
Cluster-8095.53872	41.3946	0	7.9118	1.96e-07	UP
Cluster-18177.1	81.15	10.1685	3.0304	2.17e-07	UP
Cluster-8095.42886	54.8615	0.810695	6.403	2.2e-07	UP
Cluster-8095.73145	430.674	101.14	2.0859	2.28e-07	UP
Cluster-8095.57464	130.273	22.5574	2.5165	2.32e-07	UP
Cluster-8095.72224	41.8365	0	7.9322	2.52e-07	UP
Cluster-8095.39374	95.2565	9.91574	3.286	2.58e-07	UP
Cluster-12931.1	269.711	87.5283	1.6255	2.69e-07	UP
Cluster-8095.63649	55.9054	0	8.3482	2.74e-07	UP
Cluster-8095.53995	682.542	164.185	2.0574	2.8e-07	UP
Cluster-8095.46066	58.9199	0	8.4219	3.07e-07	UP
Cluster-8095.39754	2104.01	53.2764	5.3054	3.13e-07	UP
Cluster-8095.42203	2645.42	354.76	2.8984	3.13e-07	UP
Cluster-8095.43867	1592.56	20.8493	6.2653	3.16e-07	UP
Cluster-8095.1864	101.831	9.10137	3.4776	3.63e-07	UP
Cluster-8095.10607	31.7275	0	7.5304	3.72e-07	UP
Cluster-8095.42899	97.2548	0.547046	7.3533	3.83e-07	UP
Cluster-8095.73219	1681.62	75.4275	4.4791	3.89e-07	UP
Cluster-8095.80234	45.1622	0	8.0391	4.11e-07	UP
Cluster-8095.5292	184.048	48.2171	1.9375	4.16e-07	UP
Cluster-8095.52557	2420.04	481.749	2.3289	4.37e-07	UP
Cluster-8095.21835	54.3722	0	8.3059	4.48e-07	UP
Cluster-8095.48029	862.935	79.1364	3.4462	4.73e-07	UP
Cluster-8095.43522	91.4509	7.47456	3.5807	4.87e-07	UP
Cluster-8095.90971	33.4262	0	7.6033	4.94e-07	UP
Cluster-8095.52631	174.71	11.8277	3.888	5.39e-07	UP
Cluster-8095.53680	239.068	9.19815	4.725	5.5e-07	UP
Cluster-8095.44119	84.8086	0	8.9483	6.4e-07	UP
Cluster-8095.92773	56.8941	0	8.3717	6.6e-07	UP
Cluster-8095.46937	1087.44	13.029	6.3776	6.7e-07	UP
Cluster-8095.31832	144.314	0	9.716	6.74e-07	UP
Cluster-8095.74238	370.754	17.7204	4.3719	6.75e-07	UP
Cluster-23603.0	40.4879	0	7.8803	6.85e-07	UP
Cluster-8095.68048	47.6121	0	8.1203	6.89e-07	UP
Cluster-8095.45886	1690.55	23.7009	6.162	7.3e-07	UP
Cluster-8095.1808	32.8937	0	7.58	7.41e-07	UP
Cluster-8095.52628	190.825	8.01793	4.5426	7.75e-07	UP
Cluster-8095.52632	30.9261	0	7.4918	7.96e-07	UP
Cluster-9469.1	51.9231	0.270813	7.2767	8.49e-07	UP
Cluster-8095.44589	591.403	25.0702	4.5668	9.14e-07	UP
Cluster-8095.45921	42.6419	0	7.9552	9.17e-07	UP
Cluster-8095.39767	742.981	25.8172	4.8451	9.65e-07	UP
Cluster-8095.23468	49.8738	0	8.1817	1.01e-06	UP
Cluster-8095.22112	30.5976	0	7.4757	1.01e-06	UP
Cluster-8095.47056	1133.05	13.4425	6.393	1.02e-06	UP
Cluster-8095.1188	26.917	0	7.2932	1.03e-06	UP
Cluster-8095.70062	273.948	25.7257	3.4259	1.07e-06	UP
Cluster-8095.47184	3335.15	32.4741	6.6823	1.08e-06	UP
Cluster-8095.52691	161.076	1.09409	7.1258	1.19e-06	UP
Cluster-8973.0	166.436	0.405347	8.9599	1.19e-06	UP
Cluster-8095.39997	2499.83	1006.62	1.3123	1.28e-06	UP
Cluster-8095.46938	53947.6	671.152	6.3287	1.37e-06	UP
Cluster-8095.12977	415.03	39.9456	3.3722	1.41e-06	UP
Cluster-8095.88090	87.8523	3.1307	4.8218	1.45e-06	UP
Cluster-8095.39573	734.679	272.47	1.4303	1.5e-06	UP
Cluster-8095.19994	614.633	70.5889	3.1234	1.54e-06	UP
Cluster-8095.47580	5022.24	1059.37	2.2454	1.57e-06	UP
Cluster-8095.59174	299.177	93.5845	1.6828	1.59e-06	UP
Cluster-23603.1	67.3968	0	8.6164	1.59e-06	UP
Cluster-8095.68582	717.718	96.0392	2.8984	1.64e-06	UP
Cluster-8095.79217	65.3925	1.35949	5.4903	1.64e-06	UP
Cluster-8095.51761	176.812	0	10.009	1.67e-06	UP
Cluster-8095.46984	417.792	1.36762	8.2041	1.67e-06	UP
Cluster-8095.59881	44.7023	0	8.023	1.76e-06	UP
Cluster-8095.58065	35.5823	0	7.6932	1.92e-06	UP
Cluster-8095.42603	74.8395	0	8.7678	1.92e-06	UP
Cluster-8095.57929	571.75	14.1001	5.3517	2.16e-06	UP
Cluster-8095.47453	1640.03	8.799	7.5447	2.16e-06	UP
Cluster-8095.85691	37.1174	0	7.7548	2.19e-06	UP
Cluster-24170.0	59.6994	4.88566	3.648	2.3e-06	UP
Cluster-8095.26376	31.6929	0	7.5264	2.31e-06	UP
Cluster-8095.6403	862.73	190.312	2.184	2.52e-06	UP
Cluster-8095.45652	2277.31	160.516	3.829	2.58e-06	UP
Cluster-8095.45437	1235.14	16.2443	6.2598	2.62e-06	UP
Cluster-8095.63841	86.6053	1.64114	5.6475	2.92e-06	UP
Cluster-8095.73354	35.3219	0	7.6832	3e-06	UP
Cluster-8095.45074	164.631	17.0933	3.2695	3.07e-06	UP
Cluster-8095.47447	19268.8	280.957	6.0996	3.1e-06	UP
Cluster-8095.66018	25.4219	0	7.2123	3.1e-06	UP
Cluster-8095.29210	69.6516	0	8.6641	3.17e-06	UP
Cluster-8095.47454	1238.95	12.2166	6.6598	3.24e-06	UP
Cluster-8095.44797	304.597	51.0654	2.5793	3.25e-06	UP
Cluster-17764.0	36.8212	0.270813	6.7803	3.35e-06	UP
Cluster-8095.63792	727.787	54.0422	3.7505	3.52e-06	UP
Cluster-8095.15825	80.2006	0	8.868	3.56e-06	UP
Cluster-8095.77642	37.7996	0	7.7808	3.57e-06	UP
Cluster-8095.34618	164.978	0.547046	8.1361	3.59e-06	UP
Cluster-8095.46484	115.669	0	9.3966	3.62e-06	UP
Cluster-8095.34354	49.2547	0	8.1643	3.93e-06	UP
Cluster-14146.0	132.447	19.5378	2.7537	3.93e-06	UP
Cluster-9147.2	65.961	0	8.5857	4.06e-06	UP
Cluster-17038.0	215.207	17.1509	3.638	4.11e-06	UP
Cluster-8095.66758	852.953	56.3505	3.924	4.3e-06	UP
Cluster-8095.27681	252.461	63.6079	1.9913	4.33e-06	UP
Cluster-8095.50127	26055.5	1284.99	4.3417	4.4e-06	UP
Cluster-8095.53880	1253.73	95.0141	3.7243	4.66e-06	UP
Cluster-8095.72650	223.922	48.2577	2.2179	4.68e-06	UP
Cluster-8095.36115	300.626	36.3023	3.0596	4.73e-06	UP
Cluster-8095.47129	22486.8	471.511	5.576	4.78e-06	UP
Cluster-8269.0	132.899	0.544337	7.8271	4.8e-06	UP
Cluster-8095.89544	282.497	128.987	1.1321	4.99e-06	UP
Cluster-8095.14718	163.665	24.4434	2.7435	5.08e-06	UP
Cluster-8095.44246	517.864	1.63301	8.2675	5.15e-06	UP
Cluster-8095.49218	90.7933	0	9.0471	5.21e-06	UP
Cluster-8095.23448	1372.72	199.984	2.7813	5.45e-06	UP
Cluster-8095.52344	81.7873	0	8.8962	5.6e-06	UP
Cluster-4534.0	1076.7	51.8615	4.3807	5.74e-06	UP
Cluster-10678.0	121.149	0.544337	7.6899	5.79e-06	UP
Cluster-8095.46130	240.979	6.50784	5.213	5.91e-06	UP
Cluster-8095.53682	1952.24	411.441	2.2479	5.97e-06	UP
Cluster-8095.39114	746.698	52.9555	3.8177	6.02e-06	UP
Cluster-8095.44861	84.6512	6.37252	3.7668	6.13e-06	UP
Cluster-8095.82877	516.25	35.7934	3.8484	6.33e-06	UP
Cluster-8095.62831	61.783	0	8.4914	6.89e-06	UP
Cluster-8095.79924	799.997	22.5878	5.1393	6.96e-06	UP
Cluster-8095.47193	763.762	77.804	3.2945	7.07e-06	UP
Cluster-8095.68690	668.768	244.227	1.4516	7.14e-06	UP
Cluster-8095.43839	51.8407	0.541627	6.4473	7.27e-06	UP
Cluster-8095.22119	24.8939	0	7.1798	7.53e-06	UP
Cluster-8095.42233	2079.48	584.661	1.8299	7.69e-06	UP
Cluster-23180.1	23.9496	0	7.1239	8.07e-06	UP
Cluster-9005.1	26.6697	0	7.2814	8.07e-06	UP
Cluster-21657.0	132.349	38.4256	1.7775	8.18e-06	UP
Cluster-8095.25208	223.547	59.936	1.8973	8.38e-06	UP
Cluster-8095.70416	120.893	21.4509	2.507	8.5e-06	UP
Cluster-8095.34970	468.572	33.4112	3.8102	8.5e-06	UP
Cluster-8095.46016	564.371	65.8962	3.0982	8.65e-06	UP
Cluster-8095.57900	2531.45	1216.63	1.0577	8.71e-06	UP
Cluster-8095.54623	25.1294	0	7.1922	8.93e-06	UP
Cluster-17275.0	247.16	67.9719	1.8563	9.05e-06	UP
Cluster-8095.45213	267.57	42.3794	2.651	9.21e-06	UP
Cluster-8095.20867	477.097	24.5476	4.2873	9.22e-06	UP
Cluster-5471.0	129.025	7.22271	4.1435	9.23e-06	UP
Cluster-8095.58250	35.1494	0	7.6758	9.27e-06	UP
Cluster-8095.47278	2632.68	68.0685	5.2756	9.3e-06	UP
Cluster-8095.54554	154.08	40.9861	1.9097	9.9e-06	UP
Cluster-8095.47519	11400.6	71.2756	7.3201	1.01e-05	UP
Cluster-8095.45361	372.72	58.192	2.6852	1.03e-05	UP
Cluster-15378.0	37.7034	0	7.7772	1.07e-05	UP
Cluster-8095.77061	1164.86	362.959	1.6828	1.08e-05	UP
Cluster-8095.38586	326.374	62.6265	2.391	1.09e-05	UP
Cluster-8095.78587	1382.98	186.939	2.8866	1.09e-05	UP
Cluster-8095.38285	51.318	0	8.2229	1.15e-05	UP
Cluster-8095.41137	3011.47	1080.92	1.4778	1.16e-05	UP
Cluster-8095.7751	29.8865	0	7.4441	1.16e-05	UP
Cluster-8095.52799	1438.85	135.461	3.4107	1.17e-05	UP
Cluster-8095.45647	105.201	2.57011	5.3769	1.17e-05	UP
Cluster-16527.0	205.357	1.21604	7.5345	1.2e-05	UP
Cluster-8095.53903	1928.39	71.686	4.7523	1.25e-05	UP
Cluster-8095.44442	2282.77	346.147	2.7221	1.27e-05	UP
Cluster-8095.31603	607.048	122.38	2.3148	1.27e-05	UP
Cluster-8095.49946	5331.61	357.154	3.9001	1.36e-05	UP
Cluster-8095.47742	30092.2	730.633	5.3643	1.36e-05	UP
Cluster-8095.48087	34.6321	0.270813	6.6932	1.36e-05	UP
Cluster-8095.16184	630.947	33.6559	4.2295	1.37e-05	UP
Cluster-8095.62783	877.258	248.665	1.819	1.37e-05	UP
Cluster-8095.43169	2644.83	651.469	2.0225	1.38e-05	UP
Cluster-8095.66119	249.55	13.0069	4.2826	1.38e-05	UP
Cluster-8095.43910	3210.34	1338	1.2623	1.44e-05	UP
Cluster-8095.16177	318.917	3.39435	6.5789	1.47e-05	UP
Cluster-8095.44879	108.337	0.270813	8.3402	1.47e-05	UP
Cluster-8095.46585	1488.2	63.8906	4.5404	1.55e-05	UP
Cluster-8095.29209	31.3921	0	7.5124	1.56e-05	UP
Cluster-8095.47241	14485.5	307.015	5.5598	1.58e-05	UP
Cluster-13931.3	21.9767	0	7.0045	1.61e-05	UP
Cluster-8095.64821	527.46	117.753	2.1642	1.63e-05	UP
Cluster-17275.1	97.91	25.6556	1.9227	1.65e-05	UP
Cluster-8095.47232	45431.8	466.458	6.6062	1.66e-05	UP
Cluster-8095.36638	239.304	3.38177	6.1987	1.67e-05	UP
Cluster-8095.23873	315.509	27.4764	3.5359	1.71e-05	UP
Cluster-8095.43416	764.114	102.949	2.8937	1.75e-05	UP
Cluster-8095.60263	820.93	82.0461	3.3204	1.77e-05	UP
Cluster-8095.84790	30.0697	0	7.4508	1.78e-05	UP
Cluster-8095.36385	35.3347	0	7.6836	1.78e-05	UP
Cluster-3893.0	21.5511	0	6.9695	1.81e-05	UP
Cluster-14963.0	19.4305	0	6.8261	1.83e-05	UP
Cluster-6761.0	38.7116	0	7.8155	1.84e-05	UP
Cluster-6633.0	47.4517	8.8261	2.4425	1.87e-05	UP
Cluster-8095.79324	32.8464	0	7.5855	1.89e-05	UP
Cluster-8095.25336	40.907	1.90111	4.3334	1.89e-05	UP
Cluster-8095.39081	796.63	364.801	1.1269	1.9e-05	UP
Cluster-8095.49168	280.23	7.30962	5.2827	1.91e-05	UP
Cluster-8095.47326	9326.9	783.079	3.5741	1.97e-05	UP
Cluster-8095.90450	20.5592	0	6.9021	1.98e-05	UP
Cluster-8095.38049	82.0825	18.1954	2.1544	2e-05	UP
Cluster-8095.64251	38.9813	0	7.8301	2.08e-05	UP
Cluster-8095.37169	392.542	90.7959	2.1091	2.1e-05	UP
Cluster-8095.71184	33.8007	0	7.6202	2.12e-05	UP
Cluster-8095.52798	93.137	7.73375	3.5911	2.17e-05	UP
Cluster-8095.28360	579.491	171.382	1.7544	2.21e-05	UP
Cluster-21840.1	89.2875	15.6353	2.5104	2.23e-05	UP
Cluster-8095.37859	103.455	6.9248	3.8797	2.33e-05	UP
Cluster-8095.15862	208.915	5.56899	5.2313	2.34e-05	UP
Cluster-8095.20866	535.96	38.7191	3.7892	2.38e-05	UP
Cluster-8095.52222	170.18	18.4538	3.2074	2.44e-05	UP
Cluster-8095.62094	4084.08	1888.06	1.1134	2.45e-05	UP
Cluster-16527.2	134.76	2.44545	5.735	2.47e-05	UP
Cluster-8095.44880	58.4321	0	8.4108	2.51e-05	UP
Cluster-8095.38254	2441.76	1061.52	1.2023	2.54e-05	UP
Cluster-8095.49426	131.995	0	9.5874	2.55e-05	UP
Cluster-8095.67852	501.181	141.936	1.8208	2.62e-05	UP
Cluster-8095.24567	228.438	52.7452	2.1162	2.69e-05	UP
Cluster-8095.44422	752.795	116.766	2.6883	2.73e-05	UP
Cluster-23561.0	40.4079	3.66517	3.516	2.75e-05	UP
Cluster-9040.0	19.5256	0	6.8338	2.79e-05	UP
Cluster-8095.10966	275.388	4.59685	5.9344	2.86e-05	UP
Cluster-8095.73353	18.5858	0	6.7601	2.92e-05	UP
Cluster-8095.61572	271.811	4.08388	6.0284	2.97e-05	UP
Cluster-8095.40430	23.0005	0	7.0642	2.98e-05	UP
Cluster-8095.49515	1693.25	396.098	2.0964	3.01e-05	UP
Cluster-8095.44082	1170.9	445.846	1.3914	3.02e-05	UP
Cluster-8095.41331	130.675	6.10887	4.4312	3.18e-05	UP
Cluster-8095.75153	358.511	109.101	1.7183	3.2e-05	UP
Cluster-8095.43399	1318.13	32.5973	5.3344	3.21e-05	UP
Cluster-21420.1	30.4478	0	7.4686	3.22e-05	UP
Cluster-8095.59594	200.15	68.3117	1.5459	3.24e-05	UP
Cluster-8095.49537	163.165	14.6469	3.4797	3.26e-05	UP
Cluster-8095.46846	9463.2	331.035	4.8379	3.27e-05	UP
Cluster-8095.65285	424.317	158.556	1.4159	3.33e-05	UP
Cluster-8095.70643	69.1697	9.51755	2.8624	3.36e-05	UP
Cluster-8095.49252	177.257	2.16844	6.4109	3.39e-05	UP
Cluster-8095.66656	343.923	73.2955	2.2289	3.39e-05	UP
Cluster-8095.3178	25.9539	0	7.2411	3.43e-05	UP
Cluster-3873.0	28.63	1.35232	4.4935	3.58e-05	UP
Cluster-8095.45278	2048.78	213.883	3.26	3.62e-05	UP
Cluster-8095.14612	103.742	16.4396	2.6479	3.74e-05	UP
Cluster-8095.46987	1326.43	41.0362	5.0168	3.77e-05	UP
Cluster-8095.41258	689.572	45.8897	3.9095	3.78e-05	UP
Cluster-8095.49065	462.631	153.261	1.5954	3.79e-05	UP
Cluster-8095.42035	56.3133	0	8.3574	3.83e-05	UP
Cluster-8095.86746	419.883	51.6235	3.0223	3.84e-05	UP
Cluster-8095.50659	45.6114	2.17735	4.3072	3.95e-05	UP
Cluster-8095.35869	2567.43	137.527	4.2231	3.96e-05	UP
Cluster-8095.23615	53.3644	0.405347	7.3172	3.99e-05	UP
Cluster-20748.0	23.3298	0	7.0835	4.03e-05	UP
Cluster-8552.0	37.2211	0.810695	5.7854	4.04e-05	UP
Cluster-8095.66033	21.7062	0	6.9876	4.05e-05	UP
Cluster-8095.17601	53.0329	5.84155	3.1593	4.1e-05	UP
Cluster-8095.74864	119.434	42.6433	1.4776	4.12e-05	UP
Cluster-8095.58401	293.986	55.4052	2.4039	4.17e-05	UP
Cluster-8095.15867	467.99	88.4589	2.4036	4.19e-05	UP
Cluster-8095.55363	2274.14	69.3251	5.0391	4.2e-05	UP
Cluster-8095.48001	576.397	23.0495	4.6434	4.24e-05	UP
Cluster-8095.82818	183.845	31.5763	2.552	4.27e-05	UP
Cluster-8095.34564	20.7118	0	6.9149	4.34e-05	UP
Cluster-8095.42469	234.205	27.637	3.0993	4.42e-05	UP
Cluster-8095.73562	17.2034	0	6.6503	4.55e-05	UP
Cluster-21244.0	33.243	1.35774	4.697	4.59e-05	UP
Cluster-8095.49944	437.304	6.78388	5.9929	4.59e-05	UP
Cluster-21488.0	414.083	53.7445	2.9477	4.61e-05	UP
Cluster-8095.51158	109.555	17.6683	2.6241	4.62e-05	UP
Cluster-8095.57465	504.652	100.657	2.3258	4.74e-05	UP
Cluster-8095.57680	2536.64	847.535	1.582	4.77e-05	UP
Cluster-8095.66335	21.334	0	6.9553	4.84e-05	UP
Cluster-15246.1	72.786	8.01444	3.1681	4.91e-05	UP
Cluster-8095.20935	24.6413	0.676161	5.305	5.01e-05	UP
Cluster-21099.0	136.74	30.5496	2.1637	5.05e-05	UP
Cluster-8095.23876	426.131	62.3737	2.7773	5.06e-05	UP
Cluster-8095.49949	2408.31	291.586	3.0462	5.09e-05	UP
Cluster-8095.34218	118.044	12.2338	3.2618	5.1e-05	UP
Cluster-16453.3	375.29	20.9792	4.1724	5.13e-05	UP
Cluster-8095.29016	35.3877	0.541627	5.8973	5.14e-05	UP
Cluster-8095.39367	412.793	83.892	2.3018	5.17e-05	UP
Cluster-8095.41734	1427.17	76.549	4.2232	5.24e-05	UP
Cluster-17309.1	451.007	17.3578	4.6988	5.31e-05	UP
Cluster-8095.74504	556.644	61.8695	3.1668	5.34e-05	UP
Cluster-8095.34382	41.0751	3.25073	3.6361	5.37e-05	UP
Cluster-8095.87955	34.2824	0	7.6448	5.38e-05	UP
Cluster-8095.52539	2712.23	342.267	2.9871	5.49e-05	UP
Cluster-8095.76433	117.635	0.810695	7.3547	5.59e-05	UP
Cluster-8095.62978	29.5913	0	7.4295	5.68e-05	UP
Cluster-8095.45404	17581.9	6945.51	1.3399	5.68e-05	UP
Cluster-8095.66769	748.349	192.151	1.964	5.71e-05	UP
Cluster-8095.46462	642.033	22.2001	4.8534	5.87e-05	UP
Cluster-8095.52538	45.2126	0	8.0404	5.88e-05	UP
Cluster-8095.14297	325.566	116.672	1.4812	5.91e-05	UP
Cluster-8095.29498	20.4637	0.270813	5.9395	5.93e-05	UP
Cluster-8095.52124	53.4864	11.685	2.1936	5.95e-05	UP
Cluster-8095.44275	7456.41	326.781	4.5126	6.07e-05	UP
Cluster-8095.51388	119.445	23.8972	2.3156	6.19e-05	UP
Cluster-8095.46058	4303.71	948.907	2.1811	6.22e-05	UP
Cluster-8095.80851	19.7521	0	6.8432	6.22e-05	UP
Cluster-8095.11843	233.648	30.2697	2.9482	6.27e-05	UP
Cluster-8095.45131	1028.5	64.6988	3.9898	6.28e-05	UP
Cluster-8095.17977	24.727	0.81515	4.7959	6.31e-05	UP
Cluster-8095.37409	44.2751	2.17735	4.2753	6.34e-05	UP
Cluster-8095.76658	394.547	11.9469	5.0509	6.34e-05	UP
Cluster-22597.0	110.004	9.89153	3.51	6.38e-05	UP
Cluster-8095.23177	1342.31	66.8683	4.3289	6.47e-05	UP
Cluster-8095.56425	849.738	205.13	2.0506	6.47e-05	UP
Cluster-8095.78996	78.0992	1.35774	5.9038	6.55e-05	UP
Cluster-8095.77064	1502.44	211.893	2.8265	6.59e-05	UP
Cluster-8095.78626	165.148	46.7008	1.8151	6.71e-05	UP
Cluster-8095.68944	43.9059	0	7.998	6.73e-05	UP
Cluster-8095.44685	9405.56	311.109	4.9188	6.74e-05	UP
Cluster-13003.0	111.844	9.11841	3.5999	6.74e-05	UP
Cluster-14887.0	46.3197	0	8.0753	6.78e-05	UP
Cluster-8095.31616	264.587	0	10.591	6.8e-05	UP
Cluster-8095.47996	98.1487	0.273523	8.1978	6.97e-05	UP
Cluster-8095.62313	841.098	24.6823	5.0969	7.02e-05	UP
Cluster-8095.36124	69.1486	12.928	2.4042	7.07e-05	UP
Cluster-8095.47314	13579.2	987.584	3.7816	7.12e-05	UP
Cluster-8095.79582	78.9817	20.1058	1.9752	7.13e-05	UP
Cluster-8095.8726	16.1816	0	6.5589	7.27e-05	UP
Cluster-8095.51957	760.356	349.732	1.121	7.28e-05	UP
Cluster-24604.0	30.3018	0	7.4695	7.39e-05	UP
Cluster-8095.74582	157.525	9.91826	3.9786	7.49e-05	UP
Cluster-8095.46164	31.5489	0	7.5256	7.53e-05	UP
Cluster-8095.44526	54.5836	0	8.3125	7.53e-05	UP
Cluster-8095.40764	38.0841	0	7.7923	7.65e-05	UP
Cluster-8095.35051	436.319	34.7268	3.6542	7.67e-05	UP
Cluster-11088.0	89.1976	8.54638	3.4151	7.68e-05	UP
Cluster-8095.93913	20.9492	0	6.9285	7.72e-05	UP
Cluster-8095.61944	37.9474	6.11507	2.5977	7.72e-05	UP
Cluster-14260.0	28.4876	0.270813	6.419	8.02e-05	UP
Cluster-8095.18615	23.1854	0.405347	6.1175	8.14e-05	UP
Cluster-8095.46857	393.08	11.3685	5.1296	8.15e-05	UP
Cluster-7257.0	22.4832	0	7.0399	8.15e-05	UP
Cluster-8095.40775	2457.14	497.591	2.3041	8.26e-05	UP
Cluster-8095.48873	817.361	323.426	1.3366	8.36e-05	UP
Cluster-8095.57560	46.7057	0.81786	5.7381	8.41e-05	UP
Cluster-8095.23798	18.9992	0	6.7872	8.45e-05	UP
Cluster-8095.1063	420.684	132.605	1.6652	8.49e-05	UP
Cluster-8095.17685	647.686	319.963	1.0156	8.51e-05	UP
Cluster-8095.52273	71.829	0	8.7091	8.51e-05	UP
Cluster-8095.45792	441.307	48.7665	3.1757	8.54e-05	UP
Cluster-8095.78966	462.364	90.5719	2.3561	8.59e-05	UP
Cluster-8095.70879	51.712	0.547046	6.4545	8.73e-05	UP
Cluster-8095.49169	1897.11	230.461	3.042	8.74e-05	UP
Cluster-8095.40077	74.1254	9.50401	2.9602	8.93e-05	UP
Cluster-8095.46466	970.327	23.2725	5.381	9.06e-05	UP
Cluster-8095.38580	41.3777	0	7.9133	9.23e-05	UP
Cluster-8095.49329	16743.2	4096.89	2.0309	9.25e-05	UP
Cluster-8095.56458	127.744	24.669	2.3679	9.27e-05	UP
Cluster-8095.11202	224.805	0	10.356	9.55e-05	UP
Cluster-8095.63906	77.3891	24.0371	1.6896	9.62e-05	UP
Cluster-8095.11704	474.633	17.7455	4.7507	9.62e-05	UP
Cluster-8095.54110	122.845	9.23223	3.7259	9.79e-05	UP
Cluster-8095.25373	58.1644	2.72168	4.3551	9.82e-05	UP
Cluster-8095.37858	64.7154	4.88121	3.7801	9.84e-05	UP
Cluster-8095.44848	324.843	11.782	4.8046	9.86e-05	UP
Cluster-8095.47080	436.052	10.6877	5.362	0.00010181	UP
Cluster-5959.0	17.1099	0	6.6451	0.00010198	UP
Cluster-8095.45820	38.2559	2.1756	4.1416	0.0001039	UP
Cluster-8095.50348	1708.52	676.947	1.3364	0.0001041	UP
Cluster-8095.48197	18.8307	0	6.7841	0.00010418	UP
Cluster-8095.42610	1664.05	148.863	3.4828	0.00010537	UP
Cluster-8095.12279	184.021	37.2739	2.3025	0.00010762	UP
Cluster-8095.77520	914.887	404.936	1.1746	0.00010767	UP
Cluster-8095.63296	285.57	9.52201	4.9022	0.00010777	UP
Cluster-8095.22761	129.07	35.8511	1.8459	0.00010802	UP
Cluster-8095.13286	483.572	22.7216	4.4067	0.00010886	UP
Cluster-8095.30316	34.5732	0.270813	6.6897	0.00010948	UP
Cluster-5827.0	19.1387	0	6.7988	0.0001095	UP
Cluster-8095.5393	251.061	12.5002	4.3268	0.00010971	UP
Cluster-8095.39553	938.276	419.19	1.1611	0.00011166	UP
Cluster-8095.40838	91.2134	16.1177	2.5254	0.00011291	UP
Cluster-8095.29199	880.504	198.274	2.1514	0.0001143	UP
Cluster-8095.36384	425.61	10.0851	5.3862	0.00011442	UP
Cluster-8095.45810	157.698	19.4548	3.0139	0.00011521	UP
Cluster-8095.40596	348.31	169.461	1.0406	0.00012176	UP
Cluster-8095.46649	2252.66	676.553	1.7358	0.00012187	UP
Cluster-23050.0	30.6703	5.42458	2.5333	0.0001236	UP
Cluster-8095.41834	511.792	23.0909	4.4676	0.00012361	UP
Cluster-8095.77505	1259.48	216.972	2.5386	0.00012751	UP
Cluster-8095.12418	117.187	5.55815	4.3992	0.00012874	UP
Cluster-8095.50075	183.325	2.44196	6.2671	0.0001306	UP
Cluster-8095.66992	52.4709	0	8.2555	0.00013265	UP
Cluster-8095.78593	50.1078	0.678871	6.2887	0.00013422	UP
Cluster-8095.86695	289.108	27.9336	3.3752	0.00013973	UP
Cluster-8095.46053	383.733	23.2752	4.0417	0.00014204	UP
Cluster-8095.82739	190.785	77.5863	1.2954	0.00014211	UP
Cluster-8095.8339	185.852	74.502	1.3191	0.00014268	UP
Cluster-8095.69669	42.4253	4.4811	3.1984	0.00014293	UP
Cluster-8095.39541	44.7458	0	8.0256	0.00014392	UP
Cluster-6223.0	951.351	43.1744	4.4662	0.0001442	UP
Cluster-8095.15501	326.048	60.6499	2.429	0.00014592	UP
Cluster-8095.46986	138.295	2.17193	5.9496	0.0001468	UP
Cluster-8095.12274	256.984	53.4372	2.2745	0.00014743	UP
Cluster-8095.26509	168.729	63.8054	1.4068	0.00014811	UP
Cluster-8095.46456	473.665	3.93947	6.8963	0.00014831	UP
Cluster-8095.18068	368.759	67.1353	2.4556	0.00014918	UP
Cluster-8095.51123	3065.68	666.042	2.2029	0.00015023	UP
Cluster-20938.0	45.3977	2.98804	3.908	0.000151	UP
Cluster-8037.7	23.9113	0	7.1193	0.00015161	UP
Cluster-8095.83084	15.7385	0	6.521	0.00015344	UP
Cluster-23998.0	285.553	8.1114	5.1665	0.00015372	UP
Cluster-8095.4499	23.2139	0.81786	4.7059	0.00015439	UP
Cluster-8095.18852	191.582	2.70813	6.1104	0.00015552	UP
Cluster-8095.68752	60.5697	9.48522	2.7117	0.00015709	UP
Cluster-8095.42858	4226.2	550.867	2.9398	0.00015779	UP
Cluster-8095.46353	139.658	13.4274	3.385	0.00015818	UP
Cluster-8095.50225	2231.41	186.731	3.5796	0.00015836	UP
Cluster-8095.47551	55.8183	0	8.345	0.00015947	UP
Cluster-8095.49906	241.503	17.3787	3.7996	0.00015954	UP
Cluster-8095.2841	14.8963	0	6.4391	0.0001612	UP
Cluster-8095.47254	370.219	4.73313	6.3043	0.00016174	UP
Cluster-8095.14246	1394.93	570.108	1.2907	0.00016212	UP
Cluster-8095.41334	226.306	1.91466	6.8499	0.00016371	UP
Cluster-8095.92721	27.128	4.20583	2.6732	0.00016412	UP
Cluster-8095.47452	412.542	20.7467	4.3141	0.00016463	UP
Cluster-8095.49516	290.125	116.513	1.3193	0.0001658	UP
Cluster-8095.18461	46.6005	1.09138	5.3395	0.00016594	UP
Cluster-8095.73606	288.371	126.931	1.1866	0.00016829	UP
Cluster-20248.1	35.9292	0.82057	5.3616	0.00016852	UP
Cluster-6857.1	17.8738	0	6.7028	0.0001694	UP
Cluster-5663.0	44.471	0.273523	7.0606	0.00017029	UP
Cluster-8095.45779	290.201	55.8647	2.3749	0.0001704	UP
Cluster-8095.49824	619.96	125.13	2.3096	0.00017111	UP
Cluster-8095.42309	63.9845	0.810695	6.4944	0.00017318	UP
Cluster-17926.1	132.69	7.5723	4.1558	0.00017325	UP
Cluster-8095.31257	24.2142	0	7.1414	0.00017448	UP
Cluster-8095.30563	14.6515	0	6.4183	0.00017473	UP
Cluster-8095.77508	60.2514	14.2507	2.0901	0.00017565	UP
Cluster-8095.59477	45.6915	0.273523	7.0932	0.00017659	UP
Cluster-8095.49960	12155.2	686.395	4.1466	0.00017849	UP
Cluster-12829.0	47.4472	3.93676	3.5545	0.00017881	UP
Cluster-8095.39493	17.3454	0.405347	5.7023	0.00017907	UP
Cluster-8095.12539	32.0474	2.97991	3.4074	0.00018002	UP
Cluster-8095.61963	353.462	38.7472	3.1886	0.000181	UP
Cluster-8095.1738	668.203	309.698	1.1086	0.00018261	UP
Cluster-8095.46075	551.997	62.0696	3.1496	0.00018613	UP
Cluster-8095.67234	14.3429	0	6.3877	0.00018666	UP
Cluster-8095.60114	35.611	0.81244	5.3524	0.00019169	UP
Cluster-8095.35699	115.029	0.81244	7.0759	0.00019316	UP
Cluster-8095.47446	154.626	0.405347	8.854	0.0001939	UP
Cluster-8095.55023	1667.56	183.433	3.1846	0.0001943	UP
Cluster-8095.13519	198.827	24.8956	2.9952	0.00019642	UP
Cluster-8095.20982	19.1751	0	6.8008	0.00019655	UP
Cluster-8095.26769	141.679	15.2228	3.2203	0.0001969	UP
Cluster-8095.51983	52.198	2.30104	4.4711	0.00019722	UP
Cluster-8095.79322	31.253	0.544337	5.7329	0.00019785	UP
Cluster-8095.56052	851.51	306.104	1.4771	0.00019922	UP
Cluster-8095.49212	10945.2	1872.62	2.5471	0.00019995	UP
Cluster-8095.82879	163.374	35.7671	2.1837	0.00020145	UP
Cluster-8095.47016	160.795	5.71069	4.8109	0.00020288	UP
Cluster-8095.12706	16.6823	0.405347	5.6395	0.00020305	UP
Cluster-20201.0	17.0055	0	6.6269	0.0002042	UP
Cluster-8095.18905	43.7711	9.22061	2.2623	0.00021092	UP
Cluster-8095.39485	735.433	231.197	1.6696	0.00021152	UP
Cluster-8095.45269	254.241	2.43208	6.7708	0.00021189	UP
Cluster-8095.44752	130.301	0.544337	7.8149	0.00021199	UP
Cluster-8095.49434	64.1333	0	8.5457	0.00021274	UP
Cluster-8095.52757	152.958	1.21604	7.0858	0.00021275	UP
Cluster-8095.38011	3285.02	228.3	3.8475	0.00021292	UP
Cluster-8095.92315	24.8048	0	7.1735	0.00021307	UP
Cluster-8095.39708	373.094	45.4514	3.0404	0.00021325	UP
Cluster-8095.46873	157.052	0	9.8383	0.00021369	UP
Cluster-8095.47368	34.8401	1.48686	4.682	0.00021492	UP
Cluster-8095.31604	1619.83	419.189	1.9517	0.00021496	UP
Cluster-22462.0	17.8163	0	6.7041	0.000218	UP
Cluster-8095.34992	166.647	7.64239	4.4243	0.00021866	UP
Cluster-17205.0	92.9378	20.6257	2.1696	0.00022038	UP
Cluster-15156.0	148.817	18.9147	2.9607	0.00022043	UP
Cluster-8095.14221	169.385	45.1686	1.9153	0.00022081	UP
Cluster-8095.22305	26.8627	0	7.2879	0.00022135	UP
Cluster-8095.26136	15.4675	0	6.4957	0.00022641	UP
Cluster-8095.6293	14.5074	0	6.4065	0.00022679	UP
Cluster-5458.1	26.5191	0	7.2692	0.00022735	UP
Cluster-4823.0	40.2207	0	7.8766	0.00022758	UP
Cluster-8095.43894	4355.8	509.363	3.0961	0.00022844	UP
Cluster-8095.27531	259.225	39.0629	2.7392	0.00022881	UP
Cluster-8095.22692	101.042	41.6911	1.2775	0.00023188	UP
Cluster-8095.39217	1869.35	186.684	3.3253	0.00023215	UP
Cluster-12386.0	79.4035	2.44816	4.9693	0.00023243	UP
Cluster-8095.74384	883.302	82.6398	3.4172	0.00023332	UP
Cluster-8095.5361	792.656	71.2176	3.4759	0.00023436	UP
Cluster-8095.73232	45.4346	5.97705	2.9397	0.00023459	UP
Cluster-8095.82946	25.0607	0	7.189	0.00023498	UP
Cluster-8095.43295	6927.19	1112.26	2.6385	0.000235	UP
Cluster-8095.11878	448.958	190.944	1.2335	0.00023542	UP
Cluster-8095.87724	96.3569	38.5325	1.3275	0.0002359	UP
Cluster-8095.46331	123.779	3.67233	5.074	0.00023822	UP
Cluster-15493.0	434.707	78.2619	2.4711	0.00023921	UP
Cluster-8095.64852	61.4977	9.3596	2.7292	0.0002396	UP
Cluster-14636.1	13.9827	0	6.3472	0.00024028	UP
Cluster-8095.30995	15.7144	0	6.5228	0.00024064	UP
Cluster-8095.43699	18.9037	1.62855	3.5968	0.00024136	UP
Cluster-8095.50516	253.999	7.3499	5.093	0.00024312	UP
Cluster-5176.0	285.161	140.112	1.0279	0.00024371	UP
Cluster-8095.33419	3664.02	1624.25	1.1735	0.00024721	UP
Cluster-8095.29329	41.8113	9.91748	2.084	0.00024792	UP
Cluster-8095.48156	935.978	61.3211	3.9368	0.00024841	UP
Cluster-8095.34224	1313.36	171.803	2.935	0.00024932	UP
Cluster-8095.89531	24.8335	0.810695	5.2043	0.00024989	UP
Cluster-8095.12456	209.63	87.907	1.2481	0.0002529	UP
Cluster-8095.69202	84.0837	2.18819	5.2166	0.00025452	UP
Cluster-8095.47237	22741.3	2259.3	3.3315	0.0002553	UP
Cluster-8095.6799	236.207	84.6321	1.4803	0.00025638	UP
Cluster-8095.78989	17.1418	0.405347	5.6765	0.00026106	UP
Cluster-8095.78234	20.8249	0	6.9197	0.0002627	UP
Cluster-8095.79911	27.0728	0	7.3002	0.00026812	UP
Cluster-8095.36476	1314.12	68.4577	4.2653	0.0002688	UP
Cluster-8095.67293	49.8344	7.18303	2.7827	0.00026919	UP
Cluster-10734.0	199.862	4.10014	5.5839	0.00027326	UP
Cluster-8095.35450	805.277	149.338	2.4307	0.00027539	UP
Cluster-23997.0	124.364	18.0359	2.7896	0.00028255	UP
Cluster-8095.16741	253.533	50.6881	2.3252	0.00028287	UP
Cluster-8095.47432	8518.37	57.9415	7.2016	0.00028576	UP
Cluster-10307.0	17.9159	0	6.7041	0.00028593	UP
Cluster-8095.57916	53.6015	0	8.2867	0.0002875	UP
Cluster-8095.47162	1167.6	113.188	3.3688	0.00028925	UP
Cluster-8095.66293	24.4434	0.810695	5.1749	0.00029177	UP
Cluster-8095.47785	2590.33	160.347	4.0148	0.00029225	UP
Cluster-8095.26923	13.3437	0	6.2815	0.00029243	UP
Cluster-8095.13252	690.509	70.5323	3.2951	0.00029281	UP
Cluster-8095.58240	121.745	39.6051	1.628	0.0002934	UP
Cluster-8095.47995	476.126	21.8739	4.4397	0.00029368	UP
Cluster-8095.70592	19.7365	0	6.8428	0.0002948	UP
Cluster-8095.46890	6757.4	557.693	3.5994	0.00029601	UP
Cluster-8095.42571	199.609	40.6245	2.2883	0.00029616	UP
Cluster-8095.35867	475.414	34.5518	3.7859	0.00029716	UP
Cluster-8095.5503	24.2173	0.273523	6.1746	0.00029739	UP
Cluster-8095.34677	1513.4	681.41	1.1517	0.00029768	UP
Cluster-8095.16478	240.623	11.5379	4.384	0.0002999	UP
Cluster-8095.77441	205.586	22.7723	3.1709	0.00030049	UP
Cluster-8095.49819	2149.05	111.647	4.2688	0.00030065	UP
Cluster-8095.13943	204.928	52.4719	1.9609	0.00030152	UP
Cluster-22845.0	54.3056	11.0025	2.2882	0.00030545	UP
Cluster-8095.45032	1070.97	45.7807	4.5518	0.00030653	UP
Cluster-8095.22220	846.947	256.679	1.7243	0.00030745	UP
Cluster-8095.47377	2643.02	129.468	4.3535	0.00030789	UP
Cluster-8095.44042	22.1253	0	7.0073	0.00030868	UP
Cluster-8095.52801	36.9959	0	7.7508	0.00030998	UP
Cluster-8095.61939	381.982	184.306	1.0503	0.00031183	UP
Cluster-8095.49067	60.1677	4.76642	3.6446	0.00031339	UP
Cluster-8095.94696	14.0851	0	6.3627	0.00031854	UP
Cluster-8095.48188	24068.6	253.133	6.5713	0.00032173	UP
Cluster-8095.86701	28.3256	1.21779	4.5323	0.00032208	UP
Cluster-8095.52253	131.645	0	9.5837	0.00032522	UP
Cluster-8095.2546	224.504	35.7506	2.646	0.0003261	UP
Cluster-8095.73753	14.924	0	6.4391	0.00032652	UP
Cluster-8095.66791	28.3905	0	7.3753	0.0003268	UP
Cluster-8095.16539	1116.28	9.05934	6.9591	0.00033361	UP
Cluster-8095.31188	987.995	142.2	2.7976	0.00033939	UP
Cluster-8095.19966	13.1604	0	6.2586	0.00034369	UP
Cluster-14202.0	453.923	39.653	3.5259	0.0003449	UP
Cluster-8095.17753	838.24	181.966	2.204	0.00035017	UP
Cluster-8095.24803	139.037	55.8018	1.3219	0.00035163	UP
Cluster-8095.16687	24.7029	0.676161	5.2822	0.00035265	UP
Cluster-8095.77619	21.3203	0	6.9554	0.00035402	UP
Cluster-8095.35839	18.1738	0	6.7243	0.00035505	UP
Cluster-8095.2606	24.4765	0	7.162	0.00035524	UP
Cluster-8095.5608	147.41	0	9.7469	0.00035552	UP
Cluster-22797.0	36.2981	4.61563	2.9373	0.00035833	UP
Cluster-8095.49933	102.16	29.8884	1.7601	0.00035944	UP
Cluster-8095.35135	114.546	38.1649	1.5794	0.00036125	UP
Cluster-8095.70284	145.187	42.5442	1.7732	0.00036173	UP
Cluster-18214.0	103.582	18.8923	2.4402	0.00036181	UP
Cluster-8095.71748	3704.28	1543.03	1.2631	0.0003632	UP
Cluster-8095.43244	392.883	55.09	2.8366	0.00036572	UP
Cluster-8095.50871	238.544	14.1657	4.0713	0.00037049	UP
Cluster-8095.41028	40.5527	1.89666	4.4341	0.00037106	UP
Cluster-15270.0	18.3566	0	6.7441	0.00037111	UP
Cluster-8095.13851	138.601	3.24452	5.4567	0.00037124	UP
Cluster-8095.22852	895.591	55.7623	4.0065	0.00037277	UP
Cluster-8095.51066	314.223	121.581	1.3724	0.00037466	UP
Cluster-8095.42235	2602.93	0	13.889	0.00037777	UP
Cluster-8095.92767	48.8729	12.4812	1.9649	0.00037806	UP
Cluster-8095.50079	28.9128	0.678871	5.5012	0.00037903	UP
Cluster-8095.46858	137.247	1.21604	6.9256	0.00038265	UP
Cluster-8095.28614	22.6178	0.273523	6.076	0.00038382	UP
Cluster-8095.40870	41.7161	0.810695	5.8886	0.00038493	UP
Cluster-8095.19782	243.235	26.4297	3.2072	0.00038713	UP
Cluster-8095.14231	2813.45	825.782	1.7689	0.00038717	UP
Cluster-8095.31837	87.1145	13.4202	2.7122	0.00038777	UP
Cluster-8095.44788	2330.11	1062.51	1.1329	0.00039021	UP
Cluster-8095.56549	132.552	0	9.5936	0.00039058	UP
Cluster-8095.46768	8677.13	855.665	3.3424	0.00039322	UP
Cluster-19750.1	94.6615	16.4549	2.5188	0.00039579	UP
Cluster-8095.19132	196.684	45.4881	2.1118	0.00040008	UP
Cluster-8095.17798	179	39.1938	2.1866	0.0004006	UP
Cluster-8095.87493	97.4234	11.7065	3.0384	0.00040133	UP
Cluster-5045.5	21.0489	0.273523	5.9717	0.00040334	UP
Cluster-8095.44735	747.745	45.3527	4.0475	0.00040528	UP
Cluster-8095.41526	99.884	15.2211	2.7148	0.00040801	UP
Cluster-8095.48423	14560.3	3476.8	2.0663	0.0004081	UP
Cluster-4165.1	102.174	8.53361	3.5923	0.00040826	UP
Cluster-8095.4486	18.0346	0	6.7219	0.00040914	UP
Cluster-8095.47317	21720.2	1841.03	3.5606	0.00041024	UP
Cluster-8095.82231	12.4149	0	6.1793	0.00041103	UP
Cluster-22319.1	673.105	124.94	2.4315	0.00041161	UP
Cluster-8095.46373	5851.96	589.711	3.3112	0.00041197	UP
Cluster-10985.0	40.3603	1.8984	4.3374	0.00041321	UP
Cluster-8095.88101	13.4183	0	6.2855	0.00041584	UP
Cluster-8095.46548	1193.95	217.352	2.458	0.00041831	UP
Cluster-8095.82950	484.578	83.4073	2.5403	0.0004234	UP
Cluster-8095.54056	291.652	28.4501	3.3493	0.00042356	UP
Cluster-8095.61977	870.933	297.248	1.5511	0.00042368	UP
Cluster-8095.30645	15.8193	0.273523	5.5642	0.00042446	UP
Cluster-8095.43899	863.689	109.522	2.9808	0.00042807	UP
Cluster-8095.78706	1255.09	184.995	2.7625	0.00043196	UP
Cluster-13195.2	42.3155	3.39881	3.6382	0.00043442	UP
Cluster-8095.42180	28.7589	0.273523	6.4239	0.00043491	UP
Cluster-8095.14786	20.3617	0	6.8876	0.00043561	UP
Cluster-8095.11471	61.3081	2.72439	4.4407	0.0004364	UP
Cluster-8095.46111	181.322	2.70561	6.1187	0.00044017	UP
Cluster-8095.15864	1250.94	229.436	2.4482	0.0004416	UP
Cluster-8095.41126	213.88	22.6013	3.2531	0.00044258	UP
Cluster-8095.93606	111.817	0	9.3484	0.00044567	UP
Cluster-8095.13681	142.583	15.7724	3.1685	0.00044579	UP
Cluster-8095.46461	111.335	0	9.3419	0.00044614	UP
Cluster-8095.18904	641.473	144.828	2.1487	0.00044698	UP
Cluster-8095.48094	39.4641	4.90541	2.9777	0.00044741	UP
Cluster-8095.52827	624.066	65.7936	3.2465	0.00045212	UP
Cluster-8095.42704	450.21	55.4063	3.0219	0.00045397	UP
Cluster-8095.45435	71.8048	4.33049	4.0768	0.00045775	UP
Cluster-8095.35836	32.2022	0	7.5503	0.00046316	UP
Cluster-8095.47323	1243.64	110.492	3.4951	0.00046348	UP
Cluster-8095.49114	254.161	6.25153	5.3549	0.00046355	UP
Cluster-8095.53537	92.317	4.33843	4.376	0.00046623	UP
Cluster-8095.44587	19.786	0.273523	5.8824	0.00046673	UP
Cluster-8095.48135	19.712	0	6.8464	0.00046685	UP
Cluster-8095.40708	140.85	8.72565	3.9909	0.00046724	UP
Cluster-8095.51799	62.3739	8.01811	2.961	0.00046879	UP
Cluster-8095.54958	381.234	2.72168	7.1082	0.00047138	UP
Cluster-8095.53308	100.675	4.19692	4.6175	0.00047149	UP
Cluster-12179.0	55.1398	16.5697	1.7311	0.0004755	UP
Cluster-17926.3	83.5474	2.70813	4.9043	0.00047723	UP
Cluster-20913.0	34.5933	0	7.6595	0.00047979	UP
Cluster-8095.51760	621.843	12.4009	5.6471	0.00048659	UP
Cluster-8095.45915	829.795	91.1945	3.1857	0.00049303	UP
Cluster-22216.2	225.978	26.818	3.0827	0.00049309	UP
Cluster-8095.77062	31.8702	0	7.5362	0.00049827	UP
Cluster-8095.30497	15.2085	0	6.4707	0.00049922	UP
Cluster-14502.0	332.852	83.2794	1.9958	0.00049927	UP
Cluster-8095.51184	93.6837	0	9.0935	0.00050122	UP
Cluster-8095.69697	15.2982	0	6.4752	0.00050278	UP
Cluster-8095.6300	14.2813	0	6.3857	0.00050653	UP
Cluster-8095.33009	179.459	25.3906	2.8258	0.00050661	UP
Cluster-8095.51796	137.388	17.8827	2.961	0.00050708	UP
Cluster-8095.32210	139.715	16.8737	3.0367	0.00050719	UP
Cluster-8095.46715	1650.14	298.09	2.4697	0.00050838	UP
Cluster-8095.72840	57.0208	9.7632	2.5637	0.00050866	UP
Cluster-8095.67929	20.7139	0	6.9219	0.00051163	UP
Cluster-8095.16779	86.4148	21.1952	2.0171	0.00051683	UP
Cluster-8095.7702	72.5785	4.89012	3.8888	0.00052028	UP
Cluster-8095.50039	337.106	23.8132	3.8208	0.00052046	UP
Cluster-24025.1	286.274	70.2449	2.0233	0.00052159	UP
Cluster-8095.27941	24.0745	0	7.1362	0.00052364	UP
Cluster-23603.2	462.001	52.7028	3.1367	0.00052445	UP
Cluster-8095.84220	56.4397	3.24627	4.1416	0.00052508	UP
Cluster-8095.15149	11.8881	0	6.1134	0.00052639	UP
Cluster-8095.45539	205.907	39.9639	2.3751	0.00052855	UP
Cluster-8095.13043	210.676	69.882	1.5845	0.00053282	UP
Cluster-8095.46495	29.7064	0.273523	6.4709	0.00053742	UP
Cluster-8095.59602	201.113	76.2608	1.4062	0.00054072	UP
Cluster-8095.52177	21.9833	0	6.9982	0.0005444	UP
Cluster-8095.66172	256.619	9.34178	4.7982	0.00054442	UP
Cluster-8095.5221	1157.27	351.063	1.7213	0.00054588	UP
Cluster-8095.12846	238.567	34.6728	2.7759	0.0005485	UP
Cluster-8095.48137	669.669	80.6866	3.0529	0.00054964	UP
Cluster-8095.23179	292.263	21.1557	3.7901	0.00055121	UP
Cluster-3743.1	403.714	190.094	1.0885	0.00055134	UP
Cluster-8095.69609	24.4993	2.99075	3.0104	0.00055355	UP
Cluster-8095.27090	201.209	28.0589	2.8418	0.00055441	UP
Cluster-8095.52753	100.758	0	9.1978	0.00055525	UP
Cluster-8095.51155	939.746	80.52	3.5484	0.00055692	UP
Cluster-8095.47134	12377.9	818.518	3.9189	0.00055965	UP
Cluster-8095.17802	12.1366	0	6.1416	0.00056301	UP
Cluster-8095.59077	3300.28	548.535	2.5891	0.00056394	UP
Cluster-8321.1	114.736	9.08065	3.6624	0.00056433	UP
Cluster-8095.46748	2377.35	130.192	4.1925	0.00056592	UP
Cluster-5915.1	87.2864	15.098	2.509	0.0005686	UP
Cluster-8095.51702	3644.96	1493.27	1.2873	0.00057103	UP
Cluster-8095.47531	6224.69	2200.1	1.5006	0.0005779	UP
Cluster-8095.40393	568.722	151.936	1.9039	0.00058095	UP
Cluster-8095.41118	1171.24	64.014	4.1969	0.00058123	UP
Cluster-8492.0	41.4457	2.30646	4.1396	0.00058159	UP
Cluster-8095.46470	101.097	0	9.2027	0.00058301	UP
Cluster-8095.52251	124.238	0	9.5002	0.00058303	UP
Cluster-8095.52317	1261.5	149.663	3.0762	0.00058332	UP
Cluster-8095.13448	210.403	88.0889	1.2537	0.00058362	UP
Cluster-8095.36775	1218.52	505.202	1.2709	0.00058572	UP
Cluster-8095.44417	962.299	123.566	2.9631	0.00058943	UP
Cluster-8095.44418	962.299	123.566	2.9631	0.00058943	UP
Cluster-8095.41252	2317.61	628.234	1.8831	0.00059153	UP
Cluster-8095.45823	2218.19	177.2	3.6453	0.000594	UP
Cluster-8095.39766	1262.71	72.111	4.1281	0.00059571	UP
Cluster-8095.103	97.2713	0	9.147	0.00060083	UP
Cluster-8095.38412	126.727	14.6262	3.12	0.00060583	UP
Cluster-8095.651	24.7991	0.273523	6.2113	0.00060941	UP
Cluster-8095.2504	180.135	21.1364	3.0837	0.00061192	UP
Cluster-9444.0	506.528	138.101	1.8764	0.00061291	UP
Cluster-8095.22825	74.8323	1.09409	6.0372	0.00061411	UP
Cluster-8095.38942	541.818	3.65162	7.2232	0.00061574	UP
Cluster-8095.50043	304.916	44.2209	2.7812	0.00061922	UP
Cluster-18973.0	114.606	23.618	2.2669	0.00062161	UP
Cluster-8095.58135	896.726	447.035	1.0044	0.00062524	UP
Cluster-8095.50817	76.5767	8.86289	3.0837	0.00062899	UP
Cluster-8095.80725	370.098	138.485	1.4148	0.00062968	UP
Cluster-8095.31834	777.712	112.354	2.7919	0.00063286	UP
Cluster-8095.47405	30875.2	3499.93	3.1411	0.00063322	UP
Cluster-8095.45173	4180.71	721.574	2.5345	0.00063497	UP
Cluster-8095.71144	413.715	140.222	1.562	0.00063754	UP
Cluster-12097.0	73.7636	14.2292	2.3995	0.00065046	UP
Cluster-8095.41482	1242.6	187.348	2.731	0.00065134	UP
Cluster-8095.62781	99.4078	18.4652	2.4182	0.00065562	UP
Cluster-8095.61016	323.299	151.178	1.0974	0.00065624	UP
Cluster-8095.36755	90.4916	0	9.0439	0.0006573	UP
Cluster-18663.1	128.399	30.8564	2.0599	0.00065975	UP
Cluster-8095.33608	94.6372	0	9.1074	0.00066048	UP
Cluster-8095.47275	160.207	16.2809	3.3004	0.0006608	UP
Cluster-8095.78177	347.217	74.6137	2.2209	0.00066098	UP
Cluster-8095.54918	93.0133	0	9.0824	0.00066456	UP
Cluster-8095.36009	298.198	105.001	1.5064	0.00066534	UP
Cluster-8095.46185	92.6415	0	9.0767	0.00067116	UP
Cluster-8095.47993	603.48	19.8147	4.9236	0.00067202	UP
Cluster-22870.0	115.575	7.49624	3.9363	0.00067238	UP
Cluster-7901.0	189.241	70.5259	1.4329	0.0006733	UP
Cluster-8095.47328	299.791	29.6628	3.3458	0.00067444	UP
Cluster-8095.9132	21.2166	0.81244	4.5988	0.00067537	UP
Cluster-12700.0	30.3989	0	7.4734	0.00067694	UP
Cluster-8095.40608	285.264	64.4651	2.1493	0.00067731	UP
Cluster-8095.43870	92.6493	0	9.0771	0.00068031	UP
Cluster-8095.40825	95.6397	0	9.1226	0.00068107	UP
Cluster-8095.44300	2360.59	525.324	2.1678	0.00068389	UP
Cluster-8095.46687	108.288	0	9.3019	0.00068512	UP
Cluster-8095.24365	1465.2	398.611	1.8786	0.00069108	UP
Cluster-8095.47436	17428.1	1730.92	3.3319	0.0006932	UP
Cluster-8095.48845	110.489	5.6925	4.2519	0.00069447	UP
Cluster-8095.42967	73.0817	15.4568	2.2582	0.00069543	UP
Cluster-22649.0	64.2446	5.6981	3.5025	0.00069763	UP
Cluster-8095.44946	3185.86	369.035	3.1105	0.00070032	UP
Cluster-8095.53366	1223.92	187.104	2.7107	0.00070204	UP
Cluster-8095.51863	2854.16	519.054	2.4593	0.00070385	UP
Cluster-8095.75369	23.1269	0	7.0735	0.00070582	UP
Cluster-8095.72268	16.1706	0.405347	5.591	0.00071544	UP
Cluster-8095.8365	52.1916	8.31139	2.6269	0.0007237	UP
Cluster-8095.55685	20.5445	0.405347	5.9368	0.00072392	UP
Cluster-8095.41471	843.513	146.503	2.5264	0.00072716	UP
Cluster-8095.35661	539.857	258.196	1.0639	0.00072722	UP
Cluster-8095.41332	2127.54	221.078	3.2676	0.00073461	UP
Cluster-8095.41479	50.1321	0.82057	5.8582	0.00073613	UP
Cluster-8095.46485	11230.7	1962.63	2.5167	0.00073827	UP
Cluster-8095.50065	439.869	36.3687	3.5971	0.00075051	UP
Cluster-8095.60613	31.6377	2.71626	3.4743	0.00075144	UP
Cluster-4130.0	50.9528	15.7375	1.7176	0.00075157	UP
Cluster-21100.0	51.6027	2.85351	4.1441	0.00075336	UP
Cluster-8095.41260	302.458	10.3532	4.8565	0.00075422	UP
Cluster-20487.6	88.0682	0	9.0036	0.00075737	UP
Cluster-8095.26316	660.196	3.82933	7.4164	0.0007676	UP
Cluster-8095.31535	99.4564	0.273523	8.2172	0.00077323	UP
Cluster-8095.49799	692.188	177.268	1.9647	0.00077621	UP
Cluster-8095.25221	71.6295	19.562	1.8519	0.00077685	UP
Cluster-8095.62318	83.0761	0.270813	7.9574	0.00077798	UP
Cluster-8095.52465	109.318	0	9.3156	0.00077929	UP
Cluster-8095.12340	356.723	170.674	1.066	0.00077966	UP
Cluster-8095.69570	44.2555	3.24452	3.8381	0.00077997	UP
Cluster-8095.10967	39.9338	3.12974	3.6334	0.000781	UP
Cluster-8095.49745	1462.44	309.87	2.2384	0.00079491	UP
Cluster-4145.37	18.5018	0	6.7593	0.00080038	UP
Cluster-8095.16207	257.213	23.1513	3.4851	0.00080068	UP
Cluster-8095.29829	94.2946	23.655	1.978	0.00080163	UP
Cluster-8095.45216	217.935	7.30673	4.8976	0.0008052	UP
Cluster-8095.35149	23.6624	0	7.105	0.0008053	UP
Cluster-8095.57514	82.3028	7.99216	3.4032	0.00080697	UP
Cluster-8095.19878	15.5875	0	6.5009	0.0008149	UP
Cluster-8095.89541	230.221	68.0009	1.766	0.00081783	UP
Cluster-8095.45038	111.839	9.22428	3.6117	0.00081961	UP
Cluster-8095.54788	1170.16	298.967	1.9671	0.0008242	UP
Cluster-8095.82441	66.617	20.762	1.6762	0.00083163	UP
Cluster-8095.39569	109.118	32.2012	1.7476	0.0008393	UP
Cluster-8095.51581	477.543	29.6051	4.0108	0.0008405	UP
Cluster-8095.831	161.785	19.6851	3.044	0.00085227	UP
Cluster-8095.64475	83.429	0	8.9255	0.00085605	UP
Cluster-8095.20562	116.451	26.6154	2.1337	0.00085951	UP
Cluster-8095.27546	341.008	122.1	1.4831	0.00086141	UP
Cluster-8095.43865	1758.02	51.4162	5.0956	0.00086551	UP
Cluster-8095.13860	268.833	2.83743	6.6121	0.00086916	UP
Cluster-15234.0	27.0362	1.21779	4.4771	0.00087059	UP
Cluster-8095.19231	571.716	148.816	1.9419	0.00087209	UP
Cluster-8095.82485	191.828	73.9247	1.3828	0.00087279	UP
Cluster-8095.46732	6552.12	1866.37	1.8119	0.00087288	UP
Cluster-8095.60151	19.1971	0.949684	4.3596	0.00087306	UP
Cluster-8095.52540	66.947	1.90382	5.0858	0.00087495	UP
Cluster-8095.51868	522.988	114.883	2.1842	0.00087688	UP
Cluster-8095.15816	199.603	84.7618	1.2296	0.0008772	UP
Cluster-8095.10312	96.0545	0	9.1289	0.00087816	UP
Cluster-8095.39674	2136.92	351.605	2.6042	0.00088464	UP
Cluster-8095.16743	1193.39	258.299	2.2088	0.00088939	UP
Cluster-8095.46860	1118.72	234.303	2.256	0.00089084	UP
Cluster-8095.18773	340.995	74.3347	2.2012	0.00089267	UP
Cluster-8095.34509	161.605	54.8411	1.5547	0.00089333	UP
Cluster-8095.16856	202.433	30.4834	2.7422	0.00089615	UP
Cluster-8095.41116	115.711	2.97895	5.2468	0.00089723	UP
Cluster-8095.19480	81.6698	0	8.8948	0.00089934	UP
Cluster-8095.78137	645.917	196.419	1.717	0.00090246	UP
Cluster-8095.56721	101.735	12.3674	3.0302	0.00090798	UP
Cluster-8095.77063	32.3353	0	7.557	0.00091145	UP
Cluster-11102.1	195.852	78.5754	1.3202	0.00091373	UP
Cluster-8095.88117	113.305	48.8543	1.2144	0.00091792	UP
Cluster-8095.78478	367.783	171.687	1.0967	0.00092326	UP
Cluster-8095.48658	6004.11	1288.15	2.2209	0.00092437	UP
Cluster-8095.49311	5754.76	938.141	2.6169	0.00092574	UP
Cluster-8095.44101	2083.62	466.378	2.1601	0.00092722	UP
Cluster-3807.0	167.185	7.02893	4.5983	0.00092825	UP
Cluster-8095.9571	21.4598	0.547046	5.1857	0.00093164	UP
Cluster-18780.2	11.9085	0	6.1222	0.00093187	UP
Cluster-8095.60695	48.975	5.99409	3	0.00093765	UP
Cluster-8130.9	79.2893	10.8511	2.891	0.00093789	UP
Cluster-8095.53190	86.2769	0	8.974	0.00093817	UP
Cluster-8095.24509	132.582	47.6824	1.4706	0.00093948	UP
Cluster-8095.48975	2520.83	344.626	2.8705	0.00094137	UP
Cluster-8095.45267	4377.57	360.124	3.6042	0.00094698	UP
Cluster-8095.23553	24.1267	0	7.1335	0.00095436	UP
Cluster-8095.49940	42.6168	3.387	3.6199	0.00095929	UP
Cluster-19109.1	86.1287	11.3943	2.9108	0.00096293	UP
Cluster-8095.57797	90.1949	28.3508	1.6855	0.0009646	UP
Cluster-16126.0	269.802	12.667	4.4078	0.00097068	UP
Cluster-8095.49357	71.405	0	8.7021	0.00097391	UP
Cluster-8095.83718	71.5977	7.60735	3.2298	0.0009787	UP
Cluster-8095.12847	1116.83	202.992	2.459	0.0009815	UP
Cluster-8095.56446	32.4155	5.70972	2.4619	0.00098232	UP
Cluster-8095.48696	26.762	0	7.2885	0.00098373	UP
Cluster-8095.89890	158.244	35.1592	2.1754	0.00098687	UP
Cluster-8095.78895	93.5838	7.47281	3.6394	0.00098944	UP
Cluster-8095.34088	13.7848	0	6.3293	0.00099225	UP
Cluster-23015.2	337.147	113.027	1.5733	0.0009936	UP
Cluster-12325.4	11.647	0	6.0899	0.00099543	UP
Cluster-8095.38977	396.449	30.1694	3.7153	0.00099627	UP
Cluster-8095.35419	20.1226	0.270813	5.908	0.00099743	UP
Cluster-8095.47994	80.9866	0	8.8826	0.00099751	UP
Cluster-11611.0	14.0757	0.270813	5.401	0.00099961	UP
Cluster-8095.15082	60.4088	11.6868	2.362	0.0010001	UP
Cluster-8095.64065	74.7323	30.1379	1.3161	0.0010014	UP
Cluster-8095.9253	233.955	21.3424	3.4531	0.0010053	UP
Cluster-8095.38352	87.3488	5.41296	4.0487	0.0010107	UP
Cluster-4141.0	24.4945	0.541627	5.3792	0.001011	UP
Cluster-8095.68996	270.366	102.107	1.4015	0.0010118	UP
Cluster-8095.47210	36836.5	2083.66	4.144	0.0010155	UP
Cluster-8095.20870	78.9683	0	8.8462	0.0010165	UP
Cluster-8095.14792	20.3041	0	6.885	0.0010167	UP
Cluster-8095.42612	62.366	3.67504	4.0827	0.0010179	UP
Cluster-8095.56856	85.851	0	8.9668	0.0010196	UP
Cluster-8095.48717	81.8427	0	8.8978	0.0010231	UP
Cluster-8095.16794	37.2631	2.57107	3.9494	0.0010306	UP
Cluster-8095.48615	556.199	245.532	1.1804	0.0010307	UP
Cluster-8095.54917	69.1322	4.61021	3.8863	0.0010351	UP
Cluster-8095.45723	97.7865	14.6829	2.7288	0.001045	UP
Cluster-8095.45645	1606.11	741.07	1.1167	0.001048	UP
Cluster-8095.35524	655.358	66.9856	3.2921	0.0010481	UP
Cluster-8095.39104	1783.14	197.067	3.1788	0.0010489	UP
Cluster-8095.40603	513.493	75.7643	2.7615	0.0010493	UP
Cluster-8095.80389	555.382	105.734	2.394	0.0010501	UP
Cluster-8095.55832	127.538	8.44321	3.9071	0.0010504	UP
Cluster-8095.48765	120.154	0	9.4519	0.0010582	UP
Cluster-8095.47322	50068.1	4777.6	3.3896	0.0010605	UP
Cluster-8095.72368	84.009	12.8866	2.7021	0.0010658	UP
Cluster-8095.51832	259.915	96.2222	1.4355	0.0010728	UP
Cluster-8095.45033	11535.7	1666.73	2.7912	0.0010765	UP
Cluster-8095.45293	241.305	74.0092	1.6994	0.0010815	UP
Cluster-8095.15605	106.31	34.7132	1.6236	0.0010819	UP
Cluster-8095.40533	664.046	119.554	2.4736	0.0010821	UP
Cluster-8095.35561	33.43	0	7.6048	0.0010834	UP
Cluster-8095.2973	88.7247	32.4625	1.4563	0.0010846	UP
Cluster-8095.39900	984.034	296.749	1.7292	0.001088	UP
Cluster-8095.43204	5164.67	876.646	2.5588	0.0010881	UP
Cluster-8095.47305	171.581	17.9101	3.2521	0.0011007	UP
Cluster-8095.987	12.2954	0.270813	5.2055	0.0011033	UP
Cluster-8095.69711	104.286	21.9544	2.2471	0.0011071	UP
Cluster-8095.48642	2513.83	381.33	2.7211	0.0011081	UP
Cluster-8095.48935	4200.35	425.851	3.3027	0.0011085	UP
Cluster-8095.36915	2002.91	537.194	1.8988	0.0011093	UP
Cluster-8095.80560	123.758	11.529	3.4341	0.001115	UP
Cluster-8095.45746	2899.73	643.732	2.1717	0.0011176	UP
Cluster-8095.49083	1340.8	357.42	1.908	0.0011198	UP
Cluster-8095.61972	124.8	23.0756	2.4294	0.0011279	UP
Cluster-8095.47262	275.829	49.657	2.4679	0.0011288	UP
Cluster-8095.5969	82.8614	21.9935	1.9212	0.0011303	UP
Cluster-17810.2	530.523	90.0756	2.559	0.0011316	UP
Cluster-8095.19219	100.919	20.8025	2.2737	0.0011319	UP
Cluster-8095.75935	19.5611	0	6.8393	0.0011322	UP
Cluster-8095.35417	1123.57	248.213	2.1768	0.0011324	UP
Cluster-8095.91637	184.713	42.332	2.1285	0.0011347	UP
Cluster-8095.13859	562.059	12.0385	5.5578	0.0011385	UP
Cluster-8095.73177	25.2776	0	7.2028	0.0011495	UP
Cluster-8095.31634	493.592	46.7381	3.404	0.0011512	UP
Cluster-8095.11281	41.141	0.405347	6.9427	0.0011588	UP
Cluster-8095.77442	58.911	1.91466	4.8943	0.0011596	UP
Cluster-8095.23141	18.7601	0.405347	5.8147	0.0011617	UP
Cluster-8095.45654	240.317	35.804	2.7528	0.0011647	UP
Cluster-23145.3	101.372	21.2088	2.2499	0.0011672	UP
Cluster-8095.46158	270.187	6.48556	5.4098	0.001169	UP
Cluster-8095.56216	34.9963	0.810695	5.6254	0.0011794	UP
Cluster-8095.55625	3068.74	1469.56	1.0625	0.0011803	UP
Cluster-8095.47428	3569.76	887.437	2.008	0.001186	UP
Cluster-8095.40299	1888.76	668.86	1.498	0.0011939	UP
Cluster-8095.51597	134.543	43.0846	1.6346	0.0011939	UP
Cluster-8095.43467	83.8335	0	8.9338	0.0011944	UP
Cluster-8095.48946	64.9561	0	8.5651	0.0011949	UP
Cluster-16614.0	10.3355	0	5.9131	0.0011967	UP
Cluster-8095.45482	717.866	190.593	1.9154	0.0012031	UP
Cluster-8095.84393	21.7376	0.82057	4.6365	0.0012045	UP
Cluster-8095.45657	65.4026	3.93152	4.1003	0.0012054	UP
Cluster-8095.52186	84.909	0	8.951	0.0012085	UP
Cluster-21201.0	15.0779	0	6.4555	0.001209	UP
Cluster-8095.59837	392.015	78.5703	2.3241	0.001209	UP
Cluster-8095.18040	29.6804	5.56261	2.3923	0.001214	UP
Cluster-8095.45440	1498.99	215.583	2.7982	0.0012152	UP
Cluster-12847.0	269.922	81.4253	1.7292	0.001221	UP
Cluster-8095.28161	69.244	22.6831	1.606	0.0012228	UP
Cluster-8095.52254	73.0224	0	8.7332	0.0012229	UP
Cluster-8095.4970	48.1446	11.2582	2.1249	0.0012289	UP
Cluster-8095.33242	1375.21	494.68	1.4758	0.0012304	UP
Cluster-8095.60797	95.1992	12.5073	2.9202	0.0012344	UP
Cluster-8095.47146	365008	46606.4	2.9693	0.0012365	UP
Cluster-6966.0	94.0996	39.2032	1.2721	0.001237	UP
Cluster-16826.1	90.9734	5.18707	4.1172	0.0012497	UP
Cluster-8095.61573	4382.97	952.521	2.2024	0.0012536	UP
Cluster-8095.56054	389.406	54.2042	2.8473	0.001256	UP
Cluster-9063.2	256.614	72.0872	1.8256	0.0012643	UP
Cluster-8095.86230	123.878	6.5026	4.2785	0.0012673	UP
Cluster-8095.20599	17.6017	0	6.6846	0.0012779	UP
Cluster-8095.52510	334.833	39.5853	3.0826	0.001289	UP
Cluster-8095.55434	92.0462	0	9.0674	0.001296	UP
Cluster-8095.45991	5857.48	1125.55	2.3799	0.0012973	UP
Cluster-8095.36967	1429.34	678.367	1.0744	0.0013013	UP
Cluster-8095.51190	67.0472	0	8.6105	0.0013051	UP
Cluster-12150.0	21.6879	1.2205	4.1422	0.001319	UP
Cluster-8095.42604	1314.49	55.7744	4.5615	0.0013199	UP
Cluster-8095.94395	10.3486	0	5.9175	0.0013232	UP
Cluster-8095.79497	85.9488	32.29	1.4132	0.0013239	UP
Cluster-8095.60301	17.9587	0.273523	5.7423	0.0013361	UP
Cluster-8095.33178	575.694	89.7189	2.6806	0.0013442	UP
Cluster-7855.0	40.0472	6.52758	2.5796	0.0013452	UP
Cluster-8095.68936	14.9636	0	6.4419	0.0013469	UP
Cluster-16313.1	94.6504	21.0388	2.1536	0.0013512	UP
Cluster-8095.67585	61.5668	0	8.4878	0.0013518	UP
Cluster-8095.75330	55.7636	8.15247	2.743	0.0013545	UP
Cluster-8095.35508	251.347	56.2226	2.1607	0.0013574	UP
Cluster-8095.50893	74.5411	1.21604	6.051	0.0013626	UP
Cluster-8095.4088	333.229	126.681	1.3948	0.0013656	UP
Cluster-8095.55369	168.518	79.824	1.072	0.001374	UP
Cluster-8095.42073	141.33	30.8094	2.1934	0.001381	UP
Cluster-8095.67627	3030.02	749.692	2.015	0.0013873	UP
Cluster-14144.0	24.312	0.81786	4.8106	0.0013902	UP
Cluster-8095.2141	10.0739	0	5.8755	0.0013958	UP
Cluster-8095.79563	110.616	19.0988	2.5567	0.0014038	UP
Cluster-8095.92389	68.7831	0	8.6469	0.0014083	UP
Cluster-13698.0	68.3739	7.21109	3.2498	0.0014159	UP
Cluster-8095.21205	481.751	110.76	2.1225	0.0014171	UP
Cluster-21997.2	68.0549	26.8627	1.3451	0.0014181	UP
Cluster-8095.77474	127.336	19.9281	2.6808	0.0014259	UP
Cluster-8095.82681	90.6084	7.33382	3.6304	0.0014291	UP
Cluster-8095.44612	1209.56	130.89	3.2094	0.0014325	UP
Cluster-8095.78750	81.9899	32.4389	1.3341	0.0014349	UP
Cluster-8095.44179	610.087	180.877	1.7529	0.0014419	UP
Cluster-8095.73708	425.187	183.226	1.2121	0.001444	UP
Cluster-8095.50539	763.91	269.172	1.5047	0.001447	UP
Cluster-8095.13927	1803.31	361.097	2.3192	0.0014496	UP
Cluster-8095.39102	19.3856	0	6.8169	0.0014544	UP
Cluster-8095.85785	35.8627	1.35407	4.6549	0.0014556	UP
Cluster-8095.39725	197.395	20.4608	3.2763	0.0014635	UP
Cluster-8095.16188	805.187	103.105	2.9674	0.0014643	UP
Cluster-8095.14888	430.32	17.7178	4.6137	0.0014729	UP
Cluster-8095.41261	1009.76	344.056	1.5536	0.0014748	UP
Cluster-8095.35904	40.5887	10.4564	1.9653	0.0014766	UP
Cluster-8095.77754	132.543	45.7999	1.5266	0.0014805	UP
Cluster-17040.0	126.218	8.85398	3.8295	0.001487	UP
Cluster-8095.42710	135.187	11.4293	3.5491	0.001508	UP
Cluster-8095.4107	58.8203	0	8.4224	0.0015118	UP
Cluster-8095.35220	231.824	73.9366	1.6455	0.0015124	UP
Cluster-11685.2	200.467	27.6388	2.8683	0.0015125	UP
Cluster-8095.37975	33.9191	1.08325	4.89	0.0015255	UP
Cluster-8095.46680	936.594	145.426	2.6893	0.0015318	UP
Cluster-8095.42019	176.969	15.2962	3.5401	0.0015323	UP
Cluster-8095.18026	12.0918	0	6.1458	0.001534	UP
Cluster-8095.52411	226.284	62.3834	1.8632	0.0015416	UP
Cluster-23507.1	135.673	19.2626	2.8144	0.0015443	UP
Cluster-8095.52422	741.899	329.318	1.1729	0.0015451	UP
Cluster-8095.33010	52.5042	3.51708	3.9134	0.0015488	UP
Cluster-8095.15827	64.5666	0	8.5556	0.0015568	UP
Cluster-8095.68231	218.294	85.1133	1.3628	0.0015618	UP
Cluster-8095.45757	214.035	37.1821	2.5264	0.0015659	UP
Cluster-8095.76528	1031.5	348.459	1.5645	0.0015714	UP
Cluster-8095.82249	12.9046	0.405347	5.2645	0.0015786	UP
Cluster-8095.46469	184.085	1.8922	6.6511	0.0015885	UP
Cluster-8095.57463	802.91	201.179	1.9973	0.0015917	UP
Cluster-8095.68050	67.5067	0	8.6199	0.0015953	UP
Cluster-8095.42245	63.2824	0	8.5266	0.0015963	UP
Cluster-8095.55874	85.3448	24.958	1.7716	0.0015987	UP
Cluster-21648.1	9.94132	0	5.8546	0.0016061	UP
Cluster-22845.1	11.5702	0	6.0746	0.0016068	UP
Cluster-8095.78467	132.781	20.8234	2.6731	0.001609	UP
Cluster-8095.49025	199.086	31.3752	2.6603	0.0016186	UP
Cluster-8095.26095	344.105	59.4174	2.53	0.0016193	UP
Cluster-8095.46131	5592.07	799.498	2.8064	0.0016221	UP
Cluster-8095.84222	22.5646	0	7.0371	0.0016443	UP
Cluster-4465.0	25.0339	3.81132	2.691	0.0016444	UP
Cluster-22759.0	9.82543	0	5.8416	0.0016545	UP
Cluster-8095.68302	514.946	194.222	1.4054	0.0016669	UP
Cluster-8095.57007	32.5245	0.541627	5.8018	0.0016678	UP
Cluster-8095.39776	291.154	126.54	1.2024	0.001669	UP
Cluster-19325.0	69.6267	4.59685	3.957	0.0016731	UP
Cluster-15120.1	134.887	53.6944	1.3226	0.0016773	UP
Cluster-3983.0	68.9581	8.54987	3.0244	0.0016863	UP
Cluster-8095.7938	120.222	37.5805	1.6886	0.0016892	UP
Cluster-8095.52559	60.2275	1.89569	4.9408	0.0016998	UP
Cluster-8095.57048	202.533	64.2669	1.6485	0.0016999	UP
Cluster-8095.13520	106.933	26.4828	2.0139	0.0017091	UP
Cluster-8095.22996	158.466	30.3198	2.3775	0.0017258	UP
Cluster-18380.0	19.1563	0.547046	5.0157	0.0017272	UP
Cluster-8095.69612	15.7948	1.3622	3.4369	0.0017275	UP
Cluster-8095.32716	174.894	41.457	2.072	0.0017281	UP
Cluster-8095.40744	111.53	2.83743	5.358	0.001735	UP
Cluster-8095.77473	1105.26	200.921	2.4604	0.0017392	UP
Cluster-8095.90631	23.0385	0	7.0667	0.001742	UP
Cluster-8095.49562	54.2272	2.7271	4.2683	0.0017592	UP
Cluster-8095.23176	19.4538	0	6.822	0.0017651	UP
Cluster-8095.56106	966.528	268.247	1.8489	0.0017707	UP
Cluster-8095.41811	22.7447	1.35232	4.1493	0.0017723	UP
Cluster-8095.33868	62.3644	0	8.5055	0.0017733	UP
Cluster-8095.45090	745.057	265.205	1.4907	0.0017769	UP
Cluster-8095.20864	53.241	10.8716	2.2827	0.0017814	UP
Cluster-8095.48082	8594.4	1953.57	2.1375	0.0017838	UP
Cluster-8095.70120	27.4529	0	7.3203	0.0017917	UP
Cluster-8095.24931	201.81	26.2038	2.9458	0.0017926	UP
Cluster-8095.54557	342.939	53.6456	2.6736	0.0017953	UP
Cluster-8095.64618	222.551	89.3917	1.31	0.0018014	UP
Cluster-8095.54721	186.17	70.5109	1.3983	0.0018101	UP
Cluster-8095.19032	10.7746	0	5.979	0.0018103	UP
Cluster-8095.47459	799.207	0	12.186	0.0018143	UP
Cluster-8095.61869	2416.48	1100.94	1.1348	0.0018203	UP
Cluster-8095.49736	51.7711	0.405347	7.276	0.001825	UP
Cluster-8095.44941	407.063	115.006	1.8222	0.0018277	UP
Cluster-21130.2	10.0552	0	5.873	0.0018366	UP
Cluster-8095.72464	15.0612	0	6.4524	0.0018459	UP
Cluster-8095.91628	28.6471	4.88199	2.544	0.0018559	UP
Cluster-8095.90753	101.061	2.02674	5.7138	0.0018598	UP
Cluster-8095.68998	55.3878	4.86766	3.5453	0.0018649	UP
Cluster-5672.4	166.248	42.7995	1.9535	0.0018707	UP
Cluster-8095.52705	433.214	92.7634	2.223	0.0018765	UP
Cluster-17878.0	843.279	190.653	2.1455	0.0018772	UP
Cluster-8095.38438	80.5613	8.68344	3.2141	0.0018965	UP
Cluster-8095.44558	4659.14	630.027	2.8863	0.0018978	UP
Cluster-21133.0	123.073	57.0204	1.1121	0.0019061	UP
Cluster-8095.12276	77.6678	32.0121	1.2911	0.0019078	UP
Cluster-8095.46223	332.784	71.0069	2.2336	0.0019155	UP
Cluster-8095.46788	11897.1	2730.5	2.1233	0.0019178	UP
Cluster-8095.47757	179.577	8.00475	4.5021	0.0019281	UP
Cluster-8095.65909	23.935	0.81244	4.7935	0.0019359	UP
Cluster-8095.46077	434.772	59.9204	2.8566	0.0019371	UP
Cluster-8095.61046	2353.24	399.036	2.5608	0.0019373	UP
Cluster-18184.6	77.1007	18.8988	2.0297	0.0019421	UP
Cluster-8095.51238	68.8221	10.8645	2.663	0.0019424	UP
Cluster-8095.12280	17.6763	1.89937	3.2347	0.0019495	UP
Cluster-8095.50195	64.5114	2.03661	5.0196	0.0019531	UP
Cluster-8095.36308	2167.93	293.35	2.8867	0.0019542	UP
Cluster-8095.15972	634.026	179.529	1.8206	0.0019671	UP
Cluster-8095.1334	37	1.08325	5.0276	0.0019771	UP
Cluster-8095.54019	18.5263	1.22321	3.912	0.0019812	UP
Cluster-8095.49948	179.652	10.8221	4.0571	0.0019884	UP
Cluster-8095.78939	55.5005	15.2157	1.8672	0.0019932	UP
Cluster-24526.0	38.6419	5.14931	2.959	0.0019948	UP
Cluster-8095.59696	26.1743	0.810695	5.2131	0.0019986	UP
Cluster-8095.15146	51.6386	0	8.2345	0.0020091	UP
Cluster-8095.21838	150.772	42.4994	1.8353	0.0020117	UP
Cluster-8095.35061	28.6842	1.89395	3.9346	0.0020126	UP
Cluster-12505.0	92.3653	2.16651	5.377	0.0020175	UP
Cluster-8095.82693	71.5324	28.947	1.2961	0.0020241	UP
Cluster-8095.48518	674.252	146.606	2.202	0.0020247	UP
Cluster-8095.43841	4273.63	892.063	2.2605	0.0020263	UP
Cluster-8095.52662	43.1419	5.96001	2.9	0.0020401	UP
Cluster-8095.67097	373.445	46.5208	3.0006	0.0020439	UP
Cluster-8095.16857	116.315	27.0432	2.0988	0.0020465	UP
Cluster-8095.36536	90.6288	0.541627	7.3036	0.002056	UP
Cluster-8095.44586	4863.14	1492.23	1.7041	0.0020582	UP
Cluster-8095.62389	1155.19	509.949	1.1803	0.0020666	UP
Cluster-7970.0	180.929	23.0489	2.977	0.0020678	UP
Cluster-15504.0	27.4251	1.09409	4.577	0.0020691	UP
Cluster-8095.15453	1820.15	383.645	2.2467	0.0020697	UP
Cluster-24436.1	253.52	64.204	1.9777	0.0020797	UP
Cluster-8095.104	629.144	26.5261	4.5748	0.0020813	UP
Cluster-8095.35811	16.6954	2.84905	2.5783	0.0020815	UP
Cluster-8095.41498	106.42	5.01731	4.3871	0.0020851	UP
Cluster-8095.58761	14.5956	0	6.414	0.0020863	UP
Cluster-8095.41745	1115.54	317.094	1.8144	0.0020902	UP
Cluster-8095.49675	3446.3	628.829	2.4548	0.0020919	UP
Cluster-8095.48273	3338.12	466.243	2.8404	0.0020927	UP
Cluster-8095.38181	294.627	42.2962	2.7952	0.0021067	UP
Cluster-8095.45366	819.672	331.115	1.3082	0.0021109	UP
Cluster-19653.6	20.5514	0.81786	4.5517	0.0021141	UP
Cluster-8095.58234	1111.01	229.842	2.2718	0.0021209	UP
Cluster-8095.60229	154.02	47.0926	1.7021	0.0021308	UP
Cluster-8095.35700	273.307	5.19694	5.7028	0.0021341	UP
Cluster-8095.65278	23.738	0.541627	5.3405	0.0021353	UP
Cluster-8095.37463	84.9568	8.96316	3.2315	0.0021354	UP
Cluster-8095.13411	9.79931	0	5.8323	0.0021398	UP
Cluster-8095.66145	18.3817	0	6.7407	0.0021449	UP
Cluster-8095.13853	66.5511	0	8.5993	0.0021453	UP
Cluster-8095.56428	298.819	23.8094	3.6588	0.0021551	UP
Cluster-8095.85521	18.5295	0.405347	5.7994	0.0021563	UP
Cluster-8095.29268	26.3215	0.270813	6.2988	0.0021603	UP
Cluster-17523.0	39.8106	3.79777	3.3668	0.0021663	UP
Cluster-8095.49157	11287.5	1227.71	3.2006	0.0021671	UP
Cluster-8095.43442	65.6356	25.7669	1.3596	0.0021685	UP
Cluster-8095.52205	19.453	3.2544	2.6305	0.0021704	UP
Cluster-8095.13857	74.0148	1.62139	5.6044	0.0021778	UP
Cluster-8095.63523	38.4994	1.08325	5.0811	0.0021832	UP
Cluster-8095.68051	56.1163	0	8.3531	0.0021877	UP
Cluster-8095.42709	249.584	40.9773	2.6087	0.0021905	UP
Cluster-8095.37667	15.8287	0.541627	4.746	0.0021946	UP
Cluster-8095.44084	7255.66	2274.33	1.6737	0.0021955	UP
Cluster-8095.23939	55.3605	14.1189	1.9739	0.0021995	UP
Cluster-8095.44519	2009.41	622.151	1.6919	0.002203	UP
Cluster-8095.21427	35.635	3.54496	3.2761	0.0022064	UP
Cluster-8095.56700	572.842	155.473	1.8832	0.0022103	UP
Cluster-8095.58232	152.943	31.8295	2.2616	0.0022108	UP
Cluster-8095.40094	52.1549	0.273523	7.2854	0.0022297	UP
Cluster-8095.45877	71.3502	8.43159	3.0832	0.002243	UP
Cluster-17093.0	42.2871	0.81244	5.6275	0.0022579	UP
Cluster-16527.1	54.926	0	8.3222	0.0022668	UP
Cluster-7382.5	20.4163	0	6.8925	0.0022687	UP
Cluster-8095.49249	21.4013	0	6.9604	0.0022747	UP
Cluster-8095.69203	79.8582	11.9512	2.7269	0.0022955	UP
Cluster-8095.47286	824.047	90.4493	3.1893	0.0023031	UP
Cluster-8095.47118	117.644	16.1222	2.8756	0.0023043	UP
Cluster-8095.30977	65.7181	5.54208	3.6137	0.0023046	UP
Cluster-16032.2	52.4286	13.7098	1.9277	0.0023093	UP
Cluster-8095.54895	1025.24	288.126	1.8319	0.0023116	UP
Cluster-8095.51613	59.7906	11.2588	2.3932	0.0023209	UP
Cluster-8095.45190	4475.58	823.178	2.4427	0.002321	UP
Cluster-8095.33851	173.655	36.4566	2.2576	0.0023239	UP
Cluster-8095.46974	43.0938	0.810695	5.8884	0.0023271	UP
Cluster-8095.27548	660.038	272.479	1.2787	0.0023272	UP
Cluster-8095.39347	46.2967	0.405347	7.1148	0.0023407	UP
Cluster-8095.42608	507.697	12.0483	5.4075	0.0023578	UP
Cluster-8095.51919	53.2607	0	8.2778	0.0023633	UP
Cluster-8095.27547	90.1186	24.7243	1.8712	0.0023871	UP
Cluster-8095.29778	923.286	165.573	2.4799	0.002398	UP
Cluster-21978.0	107.055	13.4086	3.0127	0.0023992	UP
Cluster-8095.49726	1416.06	289.398	2.2918	0.0024103	UP
Cluster-8095.42495	527.541	118.496	2.1557	0.0024121	UP
Cluster-8095.48027	194.748	14.7323	3.7127	0.0024194	UP
Cluster-8095.57699	52.9359	0	8.2689	0.0024194	UP
Cluster-8095.50807	34.9601	9.92097	1.7944	0.0024243	UP
Cluster-8095.16026	260.146	49.9953	2.381	0.002426	UP
Cluster-8095.14682	9.94703	0	5.853	0.0024262	UP
Cluster-8095.45217	568.719	75.7298	2.9108	0.0024354	UP
Cluster-8095.46491	23196.6	2576.29	3.1707	0.0024615	UP
Cluster-8095.16122	114.635	30.3672	1.9179	0.002464	UP
Cluster-8095.58746	151.167	21.0295	2.8519	0.0024701	UP
Cluster-8095.18219	25.1718	5.84426	2.0745	0.0024835	UP
Cluster-8095.33173	92.3326	5.03549	4.2011	0.0024917	UP
Cluster-8095.73367	211.544	47.1236	2.1677	0.0025097	UP
Cluster-8095.40494	641.074	120.67	2.409	0.0025116	UP
Cluster-8095.25250	47.6746	2.02674	4.6605	0.0025157	UP
Cluster-8095.12959	9.1603	0	5.7374	0.0025194	UP
Cluster-8095.46432	1227.6	167.027	2.8783	0.0025334	UP
Cluster-8095.42110	718.458	192.567	1.8989	0.0025515	UP
Cluster-8095.19599	336.563	24.3871	3.7942	0.0025522	UP
Cluster-8095.47472	19377.1	4145.92	2.2246	0.0025577	UP
Cluster-8095.43772	150.434	23.9897	2.6564	0.0025581	UP
Cluster-8095.33592	1532.57	415.58	1.8831	0.002562	UP
Cluster-8095.82083	35.2902	2.85622	3.6043	0.0025637	UP
Cluster-18687.0	31.2284	1.49402	4.3689	0.0025688	UP
Cluster-8095.48350	1300.09	389.922	1.7382	0.0025693	UP
Cluster-8095.11327	396.045	110.267	1.8457	0.0025747	UP
Cluster-8095.43887	58.3984	12.3449	2.2394	0.0025763	UP
Cluster-21859.1	25.0591	0.81244	4.8628	0.0025789	UP
Cluster-8095.80569	47.1254	0	8.1027	0.0025832	UP
Cluster-18539.0	83.1362	17.4066	2.2596	0.0025902	UP
Cluster-14096.0	138.594	48.6103	1.5043	0.0025976	UP
Cluster-8095.64123	758.572	119.965	2.6621	0.0025977	UP
Cluster-8095.33977	108.792	18.159	2.6006	0.0026	UP
Cluster-8095.37542	51.5992	0.405347	7.2699	0.0026075	UP
Cluster-17093.1	207.933	6.90078	4.9359	0.0026153	UP
Cluster-8095.46379	157.863	23.3639	2.7581	0.0026183	UP
Cluster-8095.56186	154.151	25.5921	2.5796	0.0026229	UP
Cluster-8095.41333	249.609	17.4886	3.8336	0.0026488	UP
Cluster-18978.0	54.4772	10.6215	2.3452	0.0026495	UP
Cluster-8095.48089	1270.87	210.61	2.5938	0.0026576	UP
Cluster-8095.83178	10.0572	0	5.8684	0.0026656	UP
Cluster-8095.53313	2981	665.582	2.1633	0.0026729	UP
Cluster-18116.1	169.791	49.7583	1.7745	0.0026742	UP
Cluster-8095.22800	164.714	31.8733	2.3741	0.0026753	UP
Cluster-8095.48957	692.479	81.5749	3.0868	0.0026824	UP
Cluster-8095.46295	25132.7	4191.76	2.584	0.0026842	UP
Cluster-8095.41481	53.6849	0	8.2893	0.0026973	UP
Cluster-8095.84909	10.9765	0	5.9942	0.0026982	UP
Cluster-8095.45526	63.7966	0	8.5384	0.0027035	UP
Cluster-8095.91694	10.0478	0	5.8672	0.0027063	UP
Cluster-8095.49972	2180.75	671.307	1.6994	0.0027109	UP
Cluster-23834.5	22.6737	2.84189	3.0801	0.0027189	UP
Cluster-8095.27537	11.0402	0	6.006	0.002724	UP
Cluster-8095.64405	995.293	319.833	1.6392	0.0027288	UP
Cluster-8095.35248	1121.92	480.167	1.2245	0.0027292	UP
Cluster-13498.3	27.3692	1.35407	4.2659	0.0027345	UP
Cluster-8095.24319	181.479	9.9624	4.1771	0.0027473	UP
Cluster-8095.79807	75.2811	25.4934	1.5726	0.0027627	UP
Cluster-8095.51189	50.4229	0	8.1992	0.0027657	UP
Cluster-8095.31885	92.2629	33.4515	1.455	0.002766	UP
Cluster-8095.43560	849.21	114.866	2.8862	0.0027741	UP
Cluster-8095.31312	166.399	16.6559	3.3316	0.0027753	UP
Cluster-8095.42473	1956.04	303.439	2.6889	0.0027896	UP
Cluster-8095.77411	138.979	18.4549	2.9219	0.0027901	UP
Cluster-8095.15243	168.532	63.6896	1.3993	0.0027975	UP
Cluster-8095.48275	1500.79	120.515	3.6374	0.0028053	UP
Cluster-8095.87696	49.4307	0	8.17	0.0028077	UP
Cluster-8095.40278	54.4923	16.2854	1.7392	0.0028098	UP
Cluster-8095.46806	560.825	100.826	2.4783	0.0028127	UP
Cluster-21262.6	279.881	112.658	1.3156	0.0028184	UP
Cluster-8095.46918	321.263	72.542	2.1495	0.0028196	UP
Cluster-8130.6	683.112	132.337	2.3688	0.002823	UP
Cluster-12517.0	104.825	22.8956	2.2083	0.0028263	UP
Cluster-8095.43803	10.0384	0	5.866	0.002837	UP
Cluster-8095.21788	823.328	246.233	1.7424	0.0028378	UP
Cluster-12855.0	366.994	78.3691	2.2261	0.002845	UP
Cluster-8095.36690	6133.84	1333.75	2.2014	0.0028518	UP
Cluster-8095.44124	551.842	49.1044	3.4933	0.0028518	UP
Cluster-8095.40828	320.244	99.3086	1.6923	0.0028575	UP
Cluster-8095.21677	9.47615	0	5.7921	0.0028608	UP
Cluster-8095.61117	784.302	223.581	1.8105	0.0028629	UP
Cluster-8095.41639	29.8391	3.65258	3.108	0.0028637	UP
Cluster-8095.38349	923.827	55.9959	4.0478	0.002867	UP
Cluster-20481.2	13.6501	0.676161	4.4374	0.0028713	UP
Cluster-8095.58816	13.8365	0	6.3295	0.0028744	UP
Cluster-8095.45607	201.148	38.3087	2.3933	0.0028764	UP
Cluster-8095.77238	62.7598	0.273523	7.555	0.0028824	UP
Cluster-8095.69243	51.7497	1.62488	4.9417	0.0028905	UP
Cluster-8095.14774	50.0311	6.8102	2.8666	0.0029052	UP
Cluster-8095.15774	130.901	20.92	2.6425	0.0029215	UP
Cluster-14610.0	130.671	28.8235	2.1838	0.0029303	UP
Cluster-8095.49453	2984.18	889.183	1.7469	0.002943	UP
Cluster-8095.46444	1261.66	184.251	2.7756	0.0029446	UP
Cluster-8095.10226	11.3123	0	6.0436	0.0029584	UP
Cluster-8095.35113	116.78	51.4117	1.182	0.0029708	UP
Cluster-8095.34342	60.1334	7.4459	3.0357	0.0029728	UP
Cluster-8095.50198	176.579	5.68474	4.9821	0.0029739	UP
Cluster-8095.54047	116.066	16.3438	2.8209	0.0029741	UP
Cluster-8095.59749	169.873	65.3991	1.3794	0.0029766	UP
Cluster-8894.0	136.732	3.27144	5.3639	0.0029824	UP
Cluster-7236.0	9.40309	0	5.7762	0.002986	UP
Cluster-20329.3	19.3767	1.35949	3.7415	0.0029918	UP
Cluster-8095.87962	17.6809	0	6.6844	0.0029924	UP
Cluster-8095.41259	630.328	231.444	1.4469	0.0030017	UP
Cluster-8095.72769	9.46881	0	5.7855	0.0030084	UP
Cluster-8095.60152	80.9053	11.0124	2.8635	0.0030109	UP
Cluster-8095.33795	47.8687	0	8.1237	0.003011	UP
Cluster-8095.38439	189.062	13.0416	3.8495	0.0030129	UP
Cluster-8095.79905	2614.01	575.553	2.1837	0.0030138	UP
Cluster-8095.18774	207.146	75.5719	1.4579	0.0030224	UP
Cluster-8130.7	285.951	9.56247	4.8923	0.0030231	UP
Cluster-8095.74236	32.9492	1.35407	4.543	0.0030238	UP
Cluster-8095.60454	12.5548	0	6.1891	0.0030266	UP
Cluster-8095.28483	347.918	96.4501	1.8472	0.0030498	UP
Cluster-8095.12419	136.363	21.6697	2.6638	0.003054	UP
Cluster-8095.56105	94.0166	25.8	1.8561	0.0030552	UP
Cluster-8095.55681	230.441	12.1999	4.2515	0.0030692	UP
Cluster-8095.19781	1757.61	387.399	2.1824	0.0030724	UP
Cluster-8095.79503	89.4428	27.7247	1.6837	0.003075	UP
Cluster-5178.1	14.0605	0	6.3533	0.0030802	UP
Cluster-8095.59844	688.457	143.17	2.2682	0.0030899	UP
Cluster-8095.60851	104.788	20.7928	2.333	0.0030991	UP
Cluster-8095.48944	208.166	65.5606	1.6608	0.0031072	UP
Cluster-8095.49365	2633.27	465.107	2.5009	0.0031084	UP
Cluster-8095.49717	454.17	185.948	1.2858	0.0031127	UP
Cluster-8095.21154	25.3754	2.43383	3.4469	0.0031155	UP
Cluster-10371.0	43.7515	2.72536	4.0046	0.0031156	UP
Cluster-8095.59018	886.809	126.951	2.8038	0.0031161	UP
Cluster-12951.0	305.176	85.7362	1.833	0.0031519	UP
Cluster-22402.0	296.293	24.8828	3.5822	0.0031685	UP
Cluster-8095.52255	268.815	20.8712	3.6858	0.0031746	UP
Cluster-8095.81108	47.0666	1.62139	4.9665	0.0031762	UP
Cluster-8095.41947	189.788	29.7281	2.6742	0.0031883	UP
Cluster-8095.46184	295.503	46.6764	2.6644	0.0031897	UP
Cluster-8095.51663	36.3956	1.08325	5.0017	0.0031905	UP
Cluster-8095.49810	381.244	25.0543	3.9342	0.0031937	UP
Cluster-8095.47880	532.757	180.212	1.5629	0.0032028	UP
Cluster-8095.40419	43.2459	13.1591	1.7031	0.0032041	UP
Cluster-8095.11000	817.957	228.141	1.844	0.003212	UP
Cluster-8095.27682	26.1323	4.21221	2.6612	0.0032168	UP
Cluster-8095.53786	415.355	156.951	1.4061	0.0032451	UP
Cluster-18184.9	77.4683	31.5243	1.29	0.0032458	UP
Cluster-8095.71554	305.503	68.6814	2.1562	0.0032521	UP
Cluster-8095.32002	1640.94	714.218	1.2001	0.0032529	UP
Cluster-8095.79842	52.0414	5.99312	3.0825	0.0032625	UP
Cluster-8095.18513	11.1912	0	6.0352	0.0032644	UP
Cluster-10079.0	16.4003	0.547046	4.7923	0.0032663	UP
Cluster-8095.48982	59.2254	0	8.431	0.0032673	UP
Cluster-8095.71839	1839.31	450.283	2.0302	0.0032718	UP
Cluster-9163.0	40.3786	4.89903	2.9976	0.0032775	UP
Cluster-8095.61066	573.723	108.972	2.3966	0.003279	UP
Cluster-8095.40741	1915.26	309.144	2.6318	0.0032941	UP
Cluster-8095.46368	487.746	113.537	2.1052	0.0032956	UP
Cluster-8095.84554	46.2034	0	8.0726	0.0032972	UP
Cluster-8095.52086	412.506	114.618	1.845	0.0032982	UP
Cluster-8095.41336	217.805	32.1485	2.7627	0.0033002	UP
Cluster-8095.8158	8.65024	0	5.6565	0.0033164	UP
Cluster-8095.45403	45.8505	0	8.0615	0.0033279	UP
Cluster-8095.40156	553.983	252.045	1.1354	0.0033335	UP
Cluster-8095.48459	28.5354	1.08325	4.6427	0.0033419	UP
Cluster-8095.44757	406.494	78.2374	2.3767	0.0033453	UP
Cluster-8095.24513	21.179	2.4437	3.1066	0.0033479	UP
Cluster-8095.65788	680.893	218.379	1.6403	0.0033526	UP
Cluster-8095.46710	195.804	30.3442	2.6839	0.0033542	UP
Cluster-8095.47324	21192.4	4630.51	2.1943	0.0033607	UP
Cluster-8095.26533	9.7267	0	5.8225	0.0033628	UP
Cluster-4262.1	12.6284	0	6.2022	0.003372	UP
Cluster-8095.61974	175.683	36.8919	2.248	0.0033721	UP
Cluster-8095.61648	324.806	115.607	1.4921	0.0033732	UP
Cluster-8095.49410	818.391	119.187	2.7796	0.0033739	UP
Cluster-8575.1	136.263	53.9789	1.3309	0.0033767	UP
Cluster-8095.39253	33.2332	1.62488	4.2952	0.0033786	UP
Cluster-8095.66560	101.306	8.11411	3.6758	0.003382	UP
Cluster-8095.21610	280.552	118.702	1.2401	0.0033824	UP
Cluster-8095.53178	138429	20185.2	2.7778	0.0033843	UP
Cluster-8095.88922	153.247	49.8596	1.6186	0.0033866	UP
Cluster-8095.41945	80.0614	6.25153	3.6918	0.0033872	UP
Cluster-8095.75940	125.628	29.8206	2.0848	0.0033889	UP
Cluster-8095.13855	81.9326	2.97371	4.8282	0.0033916	UP
Cluster-8095.38421	860.48	241.871	1.8314	0.0033928	UP
Cluster-21657.1	26.2837	6.64682	1.9745	0.0034	UP
Cluster-8095.47672	11354.5	573.474	4.3078	0.0034026	UP
Cluster-1721.1	26.2176	0.273523	6.2992	0.0034036	UP
Cluster-8095.41528	2300.53	598.918	1.942	0.0034073	UP
Cluster-8095.54704	18.2313	0.541627	4.9652	0.0034095	UP
Cluster-8095.47166	2923.34	447.884	2.707	0.0034154	UP
Cluster-8095.18849	185.073	62.0444	1.5816	0.003416	UP
Cluster-8095.52578	19.0583	0	6.793	0.0034175	UP
Cluster-8095.45341	45.1087	16.6971	1.4458	0.0034197	UP
Cluster-17238.0	10.0948	0	5.8739	0.0034378	UP
Cluster-8095.55334	21.7825	0.405347	6.0232	0.003443	UP
Cluster-8095.64016	1089.98	209.31	2.3807	0.0034458	UP
Cluster-8095.1111	10.2049	0	5.889	0.0034518	UP
Cluster-17810.0	180.681	23.8857	2.9258	0.0034633	UP
Cluster-8095.48553	161.764	5.47046	4.8698	0.0034667	UP
Cluster-8095.85234	592.409	68.9785	3.1048	0.0034671	UP
Cluster-8095.39358	252.083	54.2532	2.2185	0.003476	UP
Cluster-8095.42109	426.383	104.984	2.0195	0.0034771	UP
Cluster-8095.19784	207.724	40.6589	2.3577	0.0034826	UP
Cluster-8095.50144	165.519	2.30026	6.2094	0.0034879	UP
Cluster-8095.34259	145.973	48.3522	1.5893	0.0034947	UP
Cluster-8095.12701	9.92254	0.405347	4.8893	0.0035121	UP
Cluster-23355.0	39.1679	4.74842	3.0513	0.0035122	UP
Cluster-8095.58549	12.643	0.949684	3.7557	0.0035133	UP
Cluster-8095.36984	1827.35	195.274	3.226	0.0035203	UP
Cluster-8095.17677	8.65596	0	5.654	0.003529	UP
Cluster-22830.0	17.9938	3.52967	2.3258	0.003548	UP
Cluster-8095.86074	10.513	0.273523	4.9842	0.0035572	UP
Cluster-8095.39890	223.967	41.952	2.4158	0.0035586	UP
Cluster-8095.74113	972.428	343.237	1.5013	0.0035741	UP
Cluster-8095.74615	9.5806	0	5.8093	0.0035744	UP
Cluster-5467.2	14.6661	1.2205	3.5991	0.0035773	UP
Cluster-8095.49522	1751.5	839.862	1.0601	0.003592	UP
Cluster-8095.6384	12.1643	0	6.1436	0.0035923	UP
Cluster-8095.49351	44.861	0	8.0322	0.003602	UP
Cluster-8095.51230	52.4672	0	8.2564	0.0036145	UP
Cluster-8095.47704	10.7056	0	5.958	0.0036186	UP
Cluster-18298.0	23.2625	1.22321	4.2433	0.0036278	UP
Cluster-8095.34512	19.398	0	6.8193	0.0036295	UP
Cluster-8095.35688	58.0766	5.14118	3.5241	0.003639	UP
Cluster-12039.0	129.97	1.09409	6.8559	0.00364	UP
Cluster-8095.57676	43.9449	0	8.0003	0.0036483	UP
Cluster-8095.35131	771.723	256.544	1.5897	0.0036546	UP
Cluster-8095.46533	182.687	33.9012	2.4268	0.0036608	UP
Cluster-8095.63368	48.3685	2.18819	4.4229	0.0036785	UP
Cluster-8095.46334	1713.87	446.352	1.9408	0.00368	UP
Cluster-8095.58696	133.942	38.7729	1.7776	0.0036829	UP
Cluster-8095.15826	1039.74	162.494	2.6799	0.0036839	UP
Cluster-8095.76073	29.2083	0.541627	5.6557	0.0036966	UP
Cluster-20181.0	141.1	27.3956	2.3702	0.0037069	UP
Cluster-8095.45920	3015.56	765.84	1.9775	0.0037081	UP
Cluster-8095.63196	20.2491	2.85447	2.8514	0.0037094	UP
Cluster-8095.43363	2239.79	467.073	2.2616	0.0037096	UP
Cluster-8095.45806	199.842	30.5118	2.714	0.0037139	UP
Cluster-8095.79256	55.3006	14.9212	1.8871	0.0037175	UP
Cluster-17889.1	211.772	41.0372	2.3634	0.0037372	UP
Cluster-8095.55305	224.475	94.1212	1.2508	0.0037451	UP
Cluster-8095.58287	42.226	0	7.9433	0.003747	UP
Cluster-8095.85091	40.2918	0	7.876	0.0037476	UP
Cluster-8095.49158	633.726	44.8992	3.8185	0.0037547	UP
Cluster-8095.47566	3666.28	382.209	3.2626	0.003755	UP
Cluster-8095.60049	369.943	62.4446	2.5648	0.0037553	UP
Cluster-8095.36008	112.181	28.2774	1.9915	0.0037637	UP
Cluster-8095.39282	1036.49	168.142	2.6225	0.0037737	UP
Cluster-22319.5	123.049	3.64813	5.1209	0.0037861	UP
Cluster-8095.74146	47.7213	3.94856	3.5901	0.0037895	UP
Cluster-8095.54059	909.169	244.9	1.893	0.0037951	UP
Cluster-8095.52404	18.4394	0	6.745	0.0037986	UP
Cluster-8095.82211	59.0052	11.8161	2.3385	0.0038016	UP
Cluster-8095.45465	1789.5	310.653	2.5264	0.0038018	UP
Cluster-12019.0	50.4595	19.3926	1.3924	0.0038048	UP
Cluster-8095.49321	1630.06	153.919	3.4057	0.0038214	UP
Cluster-8095.9625	54.251	5.14931	3.4317	0.0038254	UP
Cluster-8095.48760	1950.56	830.507	1.2317	0.0038459	UP
Cluster-15861.0	35.2118	8.54812	2.0725	0.0038471	UP
Cluster-8095.40582	2083.16	717.097	1.5385	0.0038726	UP
Cluster-8095.437	10.1433	0	5.8871	0.0038758	UP
Cluster-8095.61853	34.661	4.07304	3.0406	0.0038772	UP
Cluster-8095.62031	194.282	59.235	1.7138	0.0038847	UP
Cluster-8095.41733	128.779	5.30902	4.6026	0.0038863	UP
Cluster-8095.48757	16.9292	0.81515	4.2838	0.0038943	UP
Cluster-8095.49053	414.213	63.3152	2.7122	0.0038991	UP
Cluster-8095.47420	36.7893	1.36491	4.6935	0.0039033	UP
Cluster-8095.14715	42.7546	0	7.9606	0.0039038	UP
Cluster-8095.47297	1089.7	244.286	2.1574	0.0039086	UP
Cluster-8095.33572	1390.67	624.405	1.1548	0.0039223	UP
Cluster-8340.0	71.752	4.08659	4.1085	0.0039312	UP
Cluster-8095.60747	41.7737	10.9918	1.942	0.0039405	UP
Cluster-8095.42812	478.081	121.216	1.9793	0.0039437	UP
Cluster-8095.61574	4604.44	970.689	2.246	0.0039521	UP
Cluster-8095.13407	277.863	56.7698	2.2973	0.0039533	UP
Cluster-8095.53781	33.0733	4.88295	2.791	0.003964	UP
Cluster-8095.52027	74.1827	7.59825	3.276	0.003965	UP
Cluster-8095.26867	79.8436	20.5005	1.9725	0.0039664	UP
Cluster-15914.1	178.626	61.6589	1.5265	0.0039667	UP
Cluster-8095.11282	16.0776	0	6.5466	0.003974	UP
Cluster-8095.42177	47.8256	0	8.1224	0.0039746	UP
Cluster-8095.47331	112.769	17.7761	2.6755	0.0039852	UP
Cluster-8095.50399	2532.45	912.729	1.4727	0.0039873	UP
Cluster-8095.77674	21.6038	0.81244	4.647	0.0039875	UP
Cluster-8095.43732	56.0893	2.2993	4.6296	0.0039907	UP
Cluster-14812.0	8.26913	0	5.592	0.0039916	UP
Cluster-8095.81571	66.4371	20.2231	1.7234	0.0039924	UP
Cluster-8095.59124	90.9811	23.1879	1.9784	0.0040088	UP
Cluster-8095.31034	90.7454	0.82057	6.7423	0.0040089	UP
Cluster-8095.79291	927.759	327.183	1.5042	0.0040093	UP
Cluster-8095.55274	146.868	60.9172	1.2779	0.0040113	UP
Cluster-18544.1	148.864	9.00188	4.0328	0.0040144	UP
Cluster-8095.48565	112.549	40.7193	1.4567	0.0040231	UP
Cluster-8095.33013	89.1154	2.43208	5.2578	0.0040431	UP
Cluster-22340.0	35.4754	5.70178	2.6707	0.0040462	UP
Cluster-8095.31149	22.85	1.09409	4.3103	0.0040493	UP
Cluster-8095.47027	368.852	55.6785	2.7256	0.0040539	UP
Cluster-8095.59783	218.001	90.1447	1.2762	0.0040655	UP
Cluster-8095.43896	227.617	57.7233	1.9753	0.0040724	UP
Cluster-4048.0	55.3087	2.46171	4.4516	0.0040768	UP
Cluster-8095.46488	327.573	42.1766	2.9556	0.0040833	UP
Cluster-8095.61887	39.1299	4.90716	2.9521	0.0040943	UP
Cluster-8095.38934	8007.95	2220.7	1.8506	0.0040998	UP
Cluster-5986.0	14.2348	1.35774	3.4708	0.0041071	UP
Cluster-21253.1	75.7488	5.14564	3.8888	0.0041163	UP
Cluster-8095.52625	513.142	133.439	1.9444	0.0041237	UP
Cluster-8095.78454	57.6154	14.1016	2.0264	0.0041295	UP
Cluster-8095.48239	4804.33	1011.02	2.2483	0.0041315	UP
Cluster-8095.56754	143.442	15.8595	3.1838	0.0041353	UP
Cluster-8095.41720	3963.95	613.853	2.6914	0.0041354	UP
Cluster-8095.15028	134.987	1.21604	6.8672	0.004157	UP
Cluster-8095.47159	337.35	61.8624	2.4489	0.0041585	UP
Cluster-8095.44510	292.568	106.863	1.454	0.0041623	UP
Cluster-8095.46977	19199.7	3623.17	2.4058	0.0041628	UP
Cluster-8095.52420	1350.13	510.644	1.4029	0.0041718	UP
Cluster-8095.63293	1574.31	211.573	2.8944	0.0041775	UP
Cluster-8095.80869	362.261	103.505	1.8043	0.0041795	UP
Cluster-8095.2591	128.16	60.6497	1.0846	0.0041812	UP
Cluster-8095.39891	477.659	113.628	2.069	0.004184	UP
Cluster-8095.49617	412.086	175.072	1.2315	0.0041924	UP
Cluster-8095.48659	25.3733	1.08151	4.646	0.0041957	UP
Cluster-8095.8910	37.6788	0	7.7796	0.0041989	UP
Cluster-8095.47104	557.979	84.335	2.7297	0.0041997	UP
Cluster-8095.73281	284.495	68.2228	2.0634	0.0042035	UP
Cluster-8095.48018	34.5732	2.17831	3.9921	0.004219	UP
Cluster-8095.92426	8.56253	0	5.6457	0.0042282	UP
Cluster-8095.69646	280.3	108.718	1.3719	0.0042316	UP
Cluster-8095.65316	118.085	33.8036	1.7968	0.0042328	UP
Cluster-8095.31805	33.3099	1.64114	4.287	0.0042391	UP
Cluster-8095.38634	254.075	118.02	1.1031	0.0042394	UP
Cluster-8095.52620	111.732	30.9178	1.8509	0.004246	UP
Cluster-8095.42161	49.7438	2.84267	4.1036	0.0042604	UP
Cluster-20487.5	61.1684	2.43208	4.7281	0.0042671	UP
Cluster-8095.11512	66.2441	11.1703	2.5499	0.0042757	UP
Cluster-8095.32591	1626.34	415.572	1.9694	0.0042771	UP
Cluster-19364.1	52.3707	17.6296	1.5702	0.0042798	UP
Cluster-8095.45268	1482.29	105.466	3.815	0.0042799	UP
Cluster-8095.56027	231.519	56.9354	2.0212	0.0042883	UP
Cluster-8095.48324	46.5402	4.63635	3.293	0.0043016	UP
Cluster-8095.88641	128.024	29.4172	2.1173	0.0043118	UP
Cluster-8095.71322	8.14957	0	5.5723	0.0043167	UP
Cluster-8095.66047	52.0178	22.8139	1.1879	0.0043277	UP
Cluster-8095.46676	89.7918	30.2526	1.5719	0.0043378	UP
Cluster-8095.50948	56.1024	17.4029	1.678	0.0043408	UP
Cluster-8095.72839	818.426	192.804	2.0845	0.0043561	UP
Cluster-24081.0	21.0003	3.94044	2.4036	0.0043797	UP
Cluster-8095.45879	267.759	35.9017	2.9051	0.004388	UP
Cluster-8095.48227	17.8868	0	6.7014	0.0043971	UP
Cluster-8095.48606	1950	430.7	2.1797	0.0044017	UP
Cluster-14835.0	164.465	52.9891	1.6388	0.0044044	UP
Cluster-8095.13705	418.714	37.7017	3.4717	0.0044083	UP
Cluster-8095.25870	41.7831	12.4812	1.7348	0.0044091	UP
Cluster-23861.5	18.2097	0	6.7272	0.004414	UP
Cluster-8095.47989	51.7012	7.35628	2.7874	0.0044181	UP
Cluster-8095.51049	51.7012	7.35628	2.7874	0.0044181	UP
Cluster-8095.41321	55.7403	5.04266	3.4558	0.0044211	UP
Cluster-6310.0	17.336	1.08867	3.8987	0.0044262	UP
Cluster-8095.7866	667.643	248.496	1.4277	0.0044279	UP
Cluster-8095.92630	40.0046	0	7.8652	0.0044288	UP
Cluster-8095.1736	104.685	38.3904	1.4417	0.004432	UP
Cluster-8095.55235	382.791	49.5859	2.9458	0.0044355	UP
Cluster-8095.39794	104.4	21.4579	2.2757	0.0044586	UP
Cluster-11338.1	9.59409	0	5.8014	0.0044758	UP
Cluster-8095.58030	14.4568	0	6.4039	0.0044929	UP
Cluster-8095.40743	188.497	18.3797	3.3562	0.0044981	UP
Cluster-8095.91095	28.7255	1.35407	4.3387	0.0044983	UP
Cluster-8095.57473	82.3469	13.1626	2.6304	0.0045021	UP
Cluster-8095.45770	3651.73	677.781	2.4301	0.004514	UP
Cluster-18544.2	45.0323	4.08755	3.443	0.0045155	UP
Cluster-8095.39314	1374.49	516.306	1.413	0.0045192	UP
Cluster-8095.57708	1548.81	367.281	2.0773	0.0045307	UP
Cluster-8095.80998	84.5498	0.810695	6.8107	0.0045348	UP
Cluster-8095.32238	85.3252	0.82057	6.6534	0.0045409	UP
Cluster-8095.40887	1923.78	692.434	1.4738	0.004541	UP
Cluster-22349.0	15.6883	2.30743	2.8257	0.0045428	UP
Cluster-8095.50827	34.2624	0.810695	5.5539	0.0045489	UP
Cluster-8095.75939	1335.5	390.545	1.7749	0.0045539	UP
Cluster-8095.11753	68.9013	10.9825	2.6344	0.0045771	UP
Cluster-8095.59377	526.091	159.027	1.724	0.0045889	UP
Cluster-8095.82952	62.5426	13.1835	2.2364	0.0045944	UP
Cluster-8095.4012	141.361	43.1341	1.7192	0.004601	UP
Cluster-8095.79461	21.3549	1.63572	3.6292	0.0046119	UP
Cluster-23566.0	166.289	39.7952	2.0595	0.004617	UP
Cluster-8095.52846	560.701	118.623	2.242	0.0046226	UP
Cluster-18930.0	10.7668	0	5.97	0.0046231	UP
Cluster-8095.39903	25.8955	0.676161	5.3259	0.0046371	UP
Cluster-20323.2	201.101	65.2063	1.6293	0.0046383	UP
Cluster-10181.0	27.0084	3.66962	2.8721	0.0046459	UP
Cluster-8095.34178	289.137	52.6912	2.4568	0.0046552	UP
Cluster-8095.15762	9.85932	0.405347	4.8808	0.0046669	UP
Cluster-8095.47925	402.737	48.8687	3.0421	0.0046763	UP
Cluster-8095.59501	210.372	69.5531	1.5945	0.0046783	UP
Cluster-8095.14697	158.345	58.7354	1.4385	0.0046795	UP
Cluster-8095.62098	34.1326	7.06398	2.2953	0.0046904	UP
Cluster-8095.48612	50.8744	1.35407	5.181	0.0046938	UP
Cluster-8095.43787	199.513	54.6363	1.8674	0.0047151	UP
Cluster-8095.56023	38.5415	10.7228	1.8514	0.0047228	UP
Cluster-7385.3	24.7515	3.79506	2.6759	0.004725	UP
Cluster-8095.81353	25.9496	1.35407	4.1914	0.0047257	UP
Cluster-8095.19882	53.7382	9.62945	2.4827	0.0047325	UP
Cluster-8095.34617	411.929	70.7379	2.5449	0.0047358	UP
Cluster-8095.36650	41.0517	0	7.902	0.0047442	UP
Cluster-8095.51551	102.942	8.39751	3.6389	0.0047543	UP
Cluster-8095.66618	322.258	100.964	1.6716	0.0047638	UP
Cluster-8095.49288	144.49	1.36762	6.6934	0.0047733	UP
Cluster-8095.62158	38.934	0	7.8255	0.0047772	UP
Cluster-8095.47616	384.924	122.344	1.6564	0.0047778	UP
Cluster-8095.66369	1238.36	437.059	1.5027	0.0047798	UP
Cluster-8095.12731	35.6168	0	7.6985	0.0047801	UP
Cluster-8095.40354	1647.49	499.58	1.7218	0.004789	UP
Cluster-8095.82415	10.8345	0	5.9753	0.0048012	UP
Cluster-8095.73573	640.357	129.639	2.304	0.0048082	UP
Cluster-8095.47298	41.193	5.15822	2.9898	0.0048131	UP
Cluster-8095.73048	22.7154	1.89491	3.6985	0.0048135	UP
Cluster-8095.39042	48.0311	14.2596	1.7423	0.00482	UP
Cluster-8095.54559	25.3575	2.17735	3.4747	0.0048244	UP
Cluster-8095.66557	37.5692	0.405347	6.8117	0.0048353	UP
Cluster-8095.44814	291.432	63.2525	2.2096	0.0048356	UP
Cluster-8095.29077	213.752	55.4835	1.9479	0.0048388	UP
Cluster-8095.79030	84.1432	20.2376	2.0555	0.0048409	UP
Cluster-8095.23367	20.52	2.03661	3.395	0.0048578	UP
Cluster-8095.34593	117.978	21.559	2.4456	0.0048597	UP
Cluster-8095.46940	140.291	6.67663	4.3914	0.004874	UP
Cluster-8095.81445	74.2738	0.810695	6.6282	0.0048745	UP
Cluster-8095.15902	418.617	180.962	1.2082	0.0048785	UP
Cluster-8095.75985	15.809	0	6.5237	0.0048852	UP
Cluster-24399.2	10.005	0.270813	4.9077	0.0048868	UP
Cluster-21189.0	271.797	38.0537	2.8412	0.0049048	UP
Cluster-8095.60283	40.4765	11.5414	1.7978	0.0049055	UP
Cluster-8095.83026	39.5648	0	7.8487	0.0049113	UP
Cluster-8095.80211	31.3375	1.08596	4.7903	0.0049148	UP
Cluster-5403.2	66.2272	24.1455	1.462	0.0049208	UP
Cluster-8095.55880	157.653	40.7299	1.9547	0.0049226	UP
Cluster-8095.38170	57.4954	12.9082	2.1516	0.0049286	UP
Cluster-8095.20445	18.5206	3.53063	2.4298	0.0049338	UP
Cluster-21506.1	59.6941	8.01269	2.9047	0.0049379	UP
Cluster-8095.16053	451.089	62.6458	2.8543	0.0049386	UP
Cluster-8095.36630	718.555	175.276	2.0353	0.0049387	UP
Cluster-8095.75648	57.2661	10.3461	2.4423	0.0049609	UP
Cluster-8095.80659	14.8587	0.81244	4.0913	0.004963	UP
Cluster-8095.13208	22.2607	1.21604	4.3568	0.0049817	UP
Cluster-8095.54036	164.09	46.809	1.8121	0.0049822	UP
Cluster-8095.82118	38.4872	0	7.8089	0.0049824	UP
Cluster-8095.91536	23.3	0.952394	4.6314	0.0049886	UP
Cluster-8095.68306	507.725	138.507	1.8726	0.0050028	UP
Cluster-8095.64162	230.75	81.9621	1.4926	0.0050088	UP
Cluster-8095.88740	47.8382	11.7926	2.0544	0.0050122	UP
Cluster-8095.60396	828.816	299.559	1.4688	0.0050125	UP
Cluster-8095.26109	1633.52	635.82	1.3612	0.005015	UP
Cluster-8095.77750	50.0416	4.46406	3.4963	0.0050163	UP
Cluster-8095.39538	1149.3	218.96	2.3931	0.0050249	UP
Cluster-8095.85457	205.053	48.9926	2.061	0.005041	UP
Cluster-8095.55641	67.3157	2.83743	4.6339	0.0050568	UP
Cluster-8095.56062	195.5	55.7952	1.8057	0.0050671	UP
Cluster-8095.68057	207.934	11.7137	4.1414	0.0051105	UP
Cluster-20183.0	78.9319	23.6428	1.7472	0.0051139	UP
Cluster-8095.52392	175.615	54.3815	1.6967	0.0051139	UP
Cluster-17810.1	247.163	49.4012	2.3211	0.0051391	UP
Cluster-8095.73222	472.172	28.8453	4.0339	0.0051442	UP
Cluster-8095.48052	8416.53	2622.89	1.6821	0.0051446	UP
Cluster-8095.21650	45.7733	10.6035	2.1017	0.0051542	UP
Cluster-8095.42887	20.8106	0	6.9202	0.0051666	UP
Cluster-23794.1	203.529	53.8887	1.9146	0.0051679	UP
Cluster-8095.25770	414.714	179.432	1.2121	0.00517	UP
Cluster-8095.43036	146.781	24.1438	2.6047	0.005174	UP
Cluster-8095.50552	110.609	29.2848	1.9156	0.005195	UP
Cluster-5770.0	20.7942	0.810695	4.8673	0.0052095	UP
Cluster-8095.88274	8.53274	0	5.6316	0.0052102	UP
Cluster-22759.1	76.4915	10.721	2.8429	0.0052151	UP
Cluster-8095.94457	308.026	44.1023	2.8035	0.005223	UP
Cluster-8095.47975	4613.56	520.449	3.1485	0.0052326	UP
Cluster-8095.20945	424.656	134.06	1.6663	0.0052354	UP
Cluster-21387.1	24.4535	1.63301	3.8376	0.0052574	UP
Cluster-8095.53011	10.444	0	5.9222	0.0052592	UP
Cluster-21115.0	45.8031	10.3337	2.1558	0.0052665	UP
Cluster-8095.39533	2963.51	566.687	2.3872	0.0052775	UP
Cluster-8095.26673	33.4111	1.91466	4.0757	0.0052789	UP
Cluster-8095.49775	679.541	144.692	2.2348	0.0052798	UP
Cluster-21387.7	20.5098	1.08867	4.1625	0.0052895	UP
Cluster-8095.45235	40.9739	2.18819	4.1827	0.0052976	UP
Cluster-8095.29575	280.836	79.7744	1.8199	0.0053104	UP
Cluster-8095.60340	30.3033	2.71994	3.4679	0.0053271	UP
Cluster-8095.45342	487.701	75.52	2.6903	0.0053315	UP
Cluster-8095.63359	695.746	305.438	1.1861	0.0053423	UP
Cluster-21247.0	149.709	18.4575	3.0223	0.0053488	UP
Cluster-8095.55613	56.7467	21.5926	1.4043	0.0053644	UP
Cluster-8095.25961	60.9383	19.677	1.6345	0.0053696	UP
Cluster-8095.32154	88.8314	15.1028	2.5556	0.0053721	UP
Cluster-8095.90261	112.051	34.2008	1.7053	0.0053828	UP
Cluster-8095.35049	436.904	213.283	1.0323	0.0053916	UP
Cluster-8095.37453	3070.79	1294.2	1.2468	0.0053955	UP
Cluster-8095.12609	303.805	28.4063	3.4258	0.0054001	UP
Cluster-8095.43279	7522.35	2348.38	1.6796	0.0054078	UP
Cluster-6981.0	107.904	26.609	2.015	0.0054096	UP
Cluster-8095.94118	10.8158	0	5.9841	0.0054156	UP
Cluster-8095.50998	31.6933	0.270813	6.5683	0.0054327	UP
Cluster-6517.2	10.1768	0.405347	4.9206	0.0054361	UP
Cluster-8095.32595	116.621	13.2785	3.143	0.0054365	UP
Cluster-8095.52073	810.127	205.33	1.979	0.005437	UP
Cluster-8095.11485	16.6166	2.71181	2.6029	0.0054391	UP
Cluster-24403.0	106.078	13.0393	3.0307	0.0054401	UP
Cluster-23151.0	41.6379	11.2859	1.8632	0.005446	UP
Cluster-8095.49006	321.004	40.7952	2.9736	0.0054478	UP
Cluster-16910.1	29.196	8.15614	1.8172	0.0054602	UP
Cluster-13095.0	97.2748	8.27014	3.5718	0.0054699	UP
Cluster-15712.7	103.687	28.9288	1.8382	0.0054736	UP
Cluster-8095.45323	1115.65	484.907	1.2031	0.0054752	UP
Cluster-8095.52675	71.1261	0.541627	6.9595	0.0054924	UP
Cluster-8095.47102	22341.1	1037.87	4.4282	0.0054935	UP
Cluster-8095.47055	9331.26	3128.66	1.5765	0.005494	UP
Cluster-8095.19783	131.699	30.9621	2.0877	0.0055003	UP
Cluster-8095.51834	527.9	91.9164	2.5197	0.0055132	UP
Cluster-8095.46228	317.498	68.6727	2.2073	0.0055207	UP
Cluster-8095.59209	12.3501	0.273523	5.2042	0.0055222	UP
Cluster-8095.43439	173.663	55.4545	1.6486	0.0055295	UP
Cluster-8095.44505	271.756	66.8328	2.0207	0.005533	UP
Cluster-8095.48183	904.257	323.928	1.4807	0.0055375	UP
Cluster-8095.50338	1431.43	199.271	2.8462	0.0055382	UP
Cluster-19947.4	15.7875	0.405347	5.5675	0.0055388	UP
Cluster-8095.39109	37.6311	0	7.7764	0.0055436	UP
Cluster-8095.13423	366.429	57.3728	2.6759	0.0055487	UP
Cluster-8095.15267	60.2271	8.42153	2.8236	0.0055603	UP
Cluster-23677.0	62.0958	23.5896	1.4077	0.0055741	UP
Cluster-8095.80476	84.0443	11.7092	2.8294	0.0055814	UP
Cluster-8095.46944	34.6197	0.405347	6.6937	0.0055915	UP
Cluster-8095.46770	3071.35	671.236	2.1945	0.0056021	UP
Cluster-15315.1	16.7194	2.441	2.766	0.0056068	UP
Cluster-8095.91438	9.57531	0.270813	4.8342	0.0056122	UP
Cluster-22525.0	346.219	134.414	1.3675	0.0056128	UP
Cluster-8095.48194	33.0605	0	7.591	0.0056355	UP
Cluster-8095.21924	13.4188	0	6.2894	0.0056517	UP
Cluster-8095.55747	209.673	50.8725	2.047	0.0056538	UP
Cluster-8095.33300	938.307	366.018	1.3586	0.0056612	UP
Cluster-8095.57604	68.8939	6.81833	3.3306	0.005675	UP
Cluster-8095.2162	43.5253	9.77656	2.1397	0.0056776	UP
Cluster-8095.2655	9.14724	0.270813	4.7687	0.0056835	UP
Cluster-8095.49629	591.229	98.2435	2.591	0.0056876	UP
Cluster-8095.39657	44.8304	8.26201	2.4699	0.0056877	UP
Cluster-8095.38440	3996.72	742.288	2.4288	0.0056934	UP
Cluster-21212.0	24.5092	4.60672	2.4444	0.0057022	UP
Cluster-8095.28134	185.705	75.8133	1.2961	0.0057036	UP
Cluster-8095.39502	33.3743	0	7.6044	0.0057073	UP
Cluster-8095.17743	172.306	61.1194	1.4893	0.0057144	UP
Cluster-8095.76018	156.574	60.64	1.373	0.0057155	UP
Cluster-5020.0	10.2494	0	5.8962	0.0057184	UP
Cluster-5020.4	10.2494	0	5.8962	0.0057184	UP
Cluster-8095.41948	1841.68	646.185	1.5112	0.005741	UP
Cluster-8095.76982	123.917	18.9238	2.7062	0.005758	UP
Cluster-8095.80735	364.093	33.6021	3.4402	0.0057629	UP
Cluster-8095.22208	260.856	65.3278	2.0048	0.0057795	UP
Cluster-8095.46839	771.41	93.701	3.0437	0.0057934	UP
Cluster-8095.12781	900.42	199.101	2.1784	0.0057982	UP
Cluster-8095.59462	10.0348	0	5.8646	0.0057996	UP
Cluster-8095.48509	86.8333	15.0498	2.5399	0.0058038	UP
Cluster-8095.16737	78.1036	12.4061	2.6371	0.0058048	UP
Cluster-8095.40586	251.936	108.658	1.2142	0.0058149	UP
Cluster-8095.45227	512.677	236.503	1.1171	0.0058377	UP
Cluster-8095.46936	15.6642	0.81244	4.1703	0.0058475	UP
Cluster-8095.29492	35.4852	0	7.6916	0.0058526	UP
Cluster-8095.40019	250.312	62.5865	1.9974	0.0058632	UP
Cluster-8095.81213	387.904	117.616	1.7207	0.0058718	UP
Cluster-8095.46002	348.334	61.8137	2.4961	0.0058783	UP
Cluster-8095.48589	652.557	121.809	2.4207	0.0058953	UP
Cluster-18592.4	199.373	66.7983	1.5794	0.0058963	UP
Cluster-5434.0	113.36	38.2661	1.5689	0.0059001	UP
Cluster-8095.19992	34.9442	0	7.672	0.0059089	UP
Cluster-8095.46043	1032.47	57.5744	4.1681	0.0059094	UP
Cluster-8095.64701	95.714	21.6782	2.1394	0.0059198	UP
Cluster-8095.50915	23.5282	1.21604	4.4252	0.0059318	UP
Cluster-11884.1	15.7912	0.273523	5.5686	0.0059354	UP
Cluster-8095.62366	26.0201	2.43558	3.4116	0.0059376	UP
Cluster-4502.0	59.7842	22.9171	1.3989	0.0059402	UP
Cluster-8095.18734	1713.23	724.602	1.241	0.005942	UP
Cluster-8095.34222	26.9651	3.38351	3.0339	0.0059545	UP
Cluster-8095.90063	10.4106	0	5.923	0.0059622	UP
Cluster-8095.46375	116.705	13.6767	3.1044	0.0059692	UP
Cluster-8095.60304	319.358	135.39	1.2374	0.0059809	UP
Cluster-8095.44123	70.1186	7.34195	3.253	0.0059949	UP
Cluster-8095.51655	449.889	112.687	1.9949	0.0059965	UP
Cluster-8095.54086	619.154	114.581	2.4364	0.0060096	UP
Cluster-21470.1	15.3014	1.08151	3.9363	0.0060109	UP
Cluster-8095.46166	3604.94	861.368	2.0654	0.0060126	UP
Cluster-8095.80406	34.5446	0.270813	6.6907	0.0060138	UP
Cluster-8095.87725	90.6614	18.5459	2.295	0.0060162	UP
Cluster-8095.85166	70.5828	24.8513	1.4956	0.0060311	UP
Cluster-8095.12211	11.3258	0	6.0397	0.0060382	UP
Cluster-8095.59297	4336.17	675.56	2.6827	0.0060501	UP
Cluster-8095.79041	28.8373	1.62139	4.2769	0.006053	UP
Cluster-8095.90437	17.7547	2.72265	2.7024	0.0060563	UP
Cluster-8095.90175	55.7156	22.1108	1.3459	0.0060628	UP
Cluster-7111.0	73.4093	23.3554	1.6379	0.0060728	UP
Cluster-8095.15648	1441.79	498.756	1.5318	0.0060745	UP
Cluster-8095.14881	108.792	20.468	2.4155	0.0060764	UP
Cluster-8095.52505	103.859	17.2316	2.5948	0.0060768	UP
Cluster-8095.32594	1781.52	289.064	2.6244	0.0060788	UP
Cluster-8095.52605	43.5378	9.22855	2.2237	0.0060799	UP
Cluster-8095.48663	319.659	42.586	2.9091	0.006096	UP
Cluster-8095.27513	581.941	214.639	1.4374	0.006129	UP
Cluster-6973.0	200.228	84.9894	1.2311	0.0061302	UP
Cluster-8095.60509	117.866	30.1849	1.9656	0.0061305	UP
Cluster-17388.1	14.0255	1.22321	3.5084	0.0061342	UP
Cluster-11948.0	34.7605	0	7.6618	0.0061536	UP
Cluster-8095.52843	301.394	6.89091	5.4698	0.0061558	UP
Cluster-8095.81214	244.125	9.74809	4.66	0.0061558	UP
Cluster-17618.5	20.5612	1.62759	3.5824	0.0061607	UP
Cluster-8095.39377	54.635	11.9764	2.164	0.0061614	UP
Cluster-5135.0	81.2921	23.9879	1.779	0.0061638	UP
Cluster-8095.48060	2331.35	435.168	2.4223	0.0061745	UP
Cluster-8095.18151	919.206	297.793	1.6269	0.0061859	UP
Cluster-8095.19960	972.777	304.631	1.6759	0.0061917	UP
Cluster-8095.56609	54.2437	5.56453	3.2983	0.0062026	UP
Cluster-22877.0	38.1658	0	7.7993	0.0062222	UP
Cluster-8095.57295	212.007	87.1929	1.2859	0.006238	UP
Cluster-12774.0	52.0948	11.5288	2.1743	0.0062411	UP
Cluster-8095.61966	331.835	63.6494	2.3792	0.0062572	UP
Cluster-8095.56090	162.438	59.7054	1.4475	0.0062774	UP
Cluster-8095.4354	645.788	234.885	1.4591	0.0062834	UP
Cluster-8095.18536	46.5134	3.66962	3.6617	0.0062885	UP
Cluster-8095.48497	40.1074	3.65433	3.4805	0.0062886	UP
Cluster-8095.15173	368.203	39.4349	3.2261	0.0062932	UP
Cluster-8095.19079	327.835	160.646	1.0268	0.0063002	UP
Cluster-8095.46471	105.106	5.27126	4.3463	0.0063005	UP
Cluster-21472.2	195.871	30.0455	2.7007	0.0063032	UP
Cluster-8095.75322	56.945	17.7507	1.7003	0.0063166	UP
Cluster-8095.46356	3577.34	874.023	2.0331	0.0063199	UP
Cluster-8095.68304	776.989	337.193	1.2046	0.0063214	UP
Cluster-8095.643	39.5184	4.89361	2.9717	0.0063392	UP
Cluster-8095.43586	4102.55	1647.86	1.316	0.0063633	UP
Cluster-15040.0	37.4484	7.18496	2.4125	0.00637	UP
Cluster-8095.45097	336.941	13.5978	4.6277	0.0063713	UP
Cluster-8095.30860	132.348	5.68708	4.5244	0.0063853	UP
Cluster-8095.80100	442.468	147.32	1.5853	0.0063865	UP
Cluster-8095.41039	434.982	161.547	1.4272	0.0063931	UP
Cluster-24581.1	145.858	60.2163	1.2768	0.0063944	UP
Cluster-15894.0	11.6062	0.405347	5.1105	0.0064091	UP
Cluster-8095.45383	10703.5	2093.73	2.3541	0.0064161	UP
Cluster-8095.42740	187.836	34.7145	2.4434	0.0064172	UP
Cluster-8095.29671	120.221	18.2755	2.7367	0.0064254	UP
Cluster-8095.56219	54.6831	16.9716	1.7017	0.006429	UP
Cluster-8095.48600	806.77	321.855	1.3247	0.0064317	UP
Cluster-8095.52500	40.4287	7.33653	2.4559	0.0064319	UP
Cluster-8095.50475	1294.09	325.169	1.9925	0.0064353	UP
Cluster-8095.88984	267.256	58.0992	2.2005	0.0064428	UP
Cluster-8095.32732	814.07	265.874	1.6144	0.0064472	UP
Cluster-8095.46381	7542.88	1302.8	2.5333	0.0064502	UP
Cluster-8095.49304	113.175	16.7983	2.759	0.0064655	UP
Cluster-8095.48775	1681.12	526.428	1.6755	0.0064906	UP
Cluster-8095.41988	94.2475	27.0747	1.7941	0.0065084	UP
Cluster-8095.46642	151.347	1.62139	6.5983	0.0065159	UP
Cluster-8095.71211	1121.31	312.059	1.8447	0.0065182	UP
Cluster-8095.42598	4319.34	1003.24	2.1064	0.0065279	UP
Cluster-8095.70768	36.1275	6.67838	2.4149	0.0065332	UP
Cluster-8095.26317	34.0265	0	7.631	0.0065336	UP
Cluster-5727.0	115.678	13.2508	3.1481	0.006535	UP
Cluster-16808.0	59.368	20.1075	1.5551	0.0065355	UP
Cluster-8095.73358	312.52	87.7759	1.8367	0.0065373	UP
Cluster-8095.54264	186.742	41.7485	2.166	0.0065397	UP
Cluster-8095.10592	147.326	29.2627	2.3237	0.0065468	UP
Cluster-8095.41749	218.192	25.7725	3.0848	0.0065484	UP
Cluster-8095.42596	1072.58	101.139	3.4051	0.006549	UP
Cluster-8095.52037	231.853	86.7414	1.4237	0.0065535	UP
Cluster-8095.45811	154.767	28.0778	2.4617	0.0065566	UP
Cluster-8095.45413	149.882	41.3755	1.8606	0.0065668	UP
Cluster-8095.46588	446.779	75.3369	2.5696	0.0065839	UP
Cluster-8095.12622	504.471	164.109	1.6211	0.0066094	UP
Cluster-8095.34268	34.2104	0	7.6388	0.006615	UP
Cluster-10268.1	31.6051	1.08325	4.8019	0.0066184	UP
Cluster-8095.74046	26.7673	4.33494	2.6413	0.0066235	UP
Cluster-8095.74383	171.668	71.4919	1.2699	0.0066264	UP
Cluster-8095.58913	127.591	24.8039	2.3679	0.006627	UP
Cluster-8095.50301	15.3933	1.35678	3.4128	0.0066306	UP
Cluster-8095.46721	6159.65	1713.76	1.8459	0.0066458	UP
Cluster-8095.45219	40.9445	10.4761	1.9432	0.0066497	UP
Cluster-8095.77849	225.832	112.457	1.0065	0.0066736	UP
Cluster-8095.45184	8731.74	1773.59	2.2995	0.0067087	UP
Cluster-11839.0	35.4317	4.74842	2.9069	0.0067154	UP
Cluster-8095.47438	2073.07	328.346	2.6593	0.0067193	UP
Cluster-8095.41291	40.4659	11.5505	1.7996	0.0067495	UP
Cluster-17926.2	53.1563	19.0179	1.4771	0.0067602	UP
Cluster-8095.61096	117.357	44.6388	1.3999	0.0067683	UP
Cluster-8095.14968	523.753	72.2776	2.8605	0.0067858	UP
Cluster-8095.42602	1528.64	125.489	3.6084	0.0067906	UP
Cluster-8095.46988	179.288	5.26952	5.116	0.0067987	UP
Cluster-8095.49467	3317.68	1080.64	1.6187	0.0068	UP
Cluster-8095.43885	52.2814	9.75603	2.441	0.0068009	UP
Cluster-8095.61599	18.7503	2.30472	3.0588	0.0068098	UP
Cluster-8095.52706	2155.52	534.58	2.012	0.006814	UP
Cluster-8095.51491	5302.06	779.434	2.7664	0.0068221	UP
Cluster-8095.80854	120.012	55.2133	1.1216	0.0068228	UP
Cluster-8095.12850	56.7707	1.89569	4.8648	0.0068305	UP
Cluster-8095.42820	19179.2	6800.19	1.4959	0.006834	UP
Cluster-8095.12311	8.05247	0	5.5588	0.0068599	UP
Cluster-8095.54055	1492.42	729.229	1.0333	0.0068626	UP
Cluster-8095.31882	12.8503	0.405347	5.2586	0.0068798	UP
Cluster-8095.78179	181.672	34.0113	2.4245	0.0068827	UP
Cluster-8095.36741	36.375	0	7.7275	0.0068882	UP
Cluster-8095.60302	515.532	184.155	1.4854	0.0069121	UP
Cluster-8095.77364	56.6899	10.7541	2.3759	0.0069142	UP
Cluster-8095.53450	34.1635	0	7.6369	0.0069172	UP
Cluster-22216.4	80.1083	15.5726	2.3844	0.0069177	UP
Cluster-8095.59847	397.693	108.278	1.8764	0.0069186	UP
Cluster-8095.83878	39.2194	0	7.8386	0.0069191	UP
Cluster-10607.3	260.787	45.3458	2.5229	0.0069265	UP
Cluster-8095.12818	106.861	40.9853	1.3839	0.0069405	UP
Cluster-8095.26718	1536.48	362.554	2.0835	0.0069432	UP
Cluster-8095.22766	430.415	121.422	1.8294	0.0069474	UP
Cluster-8095.57409	62.8033	12.7979	2.2752	0.0069489	UP
Cluster-8095.46434	495.444	82.9911	2.5786	0.0069503	UP
Cluster-8095.38085	1886.59	466.249	2.0167	0.0069519	UP
Cluster-8095.90328	30.1387	0	7.4577	0.0069678	UP
Cluster-8095.42285	76.6187	13.7439	2.4603	0.0069808	UP
Cluster-8095.7872	31.1555	0	7.5048	0.0069951	UP
Cluster-8095.36973	32.069	4.87657	2.7215	0.0069998	UP
Cluster-21385.1	63.817	23.4909	1.4297	0.0070009	UP
Cluster-8095.64299	31.0266	0	7.4988	0.0070017	UP
Cluster-8095.33299	75.7873	13.5736	2.4796	0.0070058	UP
Cluster-8095.53814	502.85	104.245	2.2708	0.007008	UP
Cluster-8095.42424	11.731	0	6.1037	0.0070089	UP
Cluster-8095.64033	547.964	237.788	1.2024	0.00701	UP
Cluster-8095.44032	30.2566	0	7.4629	0.007033	UP
Cluster-8095.63519	21.4389	5.97337	1.8241	0.0070384	UP
Cluster-8095.51400	55.1095	16.5751	1.729	0.0070392	UP
Cluster-8095.40526	19.2942	1.49131	3.6711	0.0070531	UP
Cluster-8095.44416	19.2942	1.49131	3.6711	0.0070531	UP
Cluster-8095.54029	407.95	170.355	1.259	0.0070535	UP
Cluster-8095.15773	61.0539	7.72581	3.0076	0.0070555	UP
Cluster-8095.44199	33.3018	0	7.5999	0.007057	UP
Cluster-8095.50104	685.181	283.618	1.2719	0.0070646	UP
Cluster-8095.48842	51.1838	5.42982	3.204	0.0070651	UP
Cluster-8095.50706	150.831	19.3371	2.9528	0.0070734	UP
Cluster-22240.1	483.885	67.7715	2.8405	0.0070922	UP
Cluster-8095.91668	245.249	55.398	2.1441	0.0071077	UP
Cluster-8095.10951	39.1306	3.26602	3.5405	0.0071082	UP
Cluster-8095.63235	400.933	136.223	1.5566	0.0071177	UP
Cluster-8095.14214	1291.73	111.751	3.5329	0.0071213	UP
Cluster-8095.48340	306.956	25.6192	3.5867	0.0071341	UP
Cluster-8095.14269	88.6079	18.6025	2.241	0.0071342	UP
Cluster-8095.82104	32.4081	0	7.5606	0.0071349	UP
Cluster-8095.71051	403.249	85.2098	2.2453	0.0071371	UP
Cluster-8095.80867	32.3987	0	7.5602	0.0071394	UP
Cluster-8095.50251	356.501	173.059	1.0438	0.0071525	UP
Cluster-8095.85230	32.4457	0	7.5623	0.0071551	UP
Cluster-8095.50040	2640.79	693.397	1.9296	0.0071624	UP
Cluster-8095.94053	32.7946	0	7.5805	0.0071684	UP
Cluster-8095.16338	48.8309	7.31678	2.7554	0.0071848	UP
Cluster-8095.43331	100.946	16.5304	2.626	0.0071853	UP
Cluster-12014.3	81.6809	29.6919	1.4574	0.0071916	UP
Cluster-8095.82157	332.696	136.635	1.2821	0.0071955	UP
Cluster-8095.23650	276.659	52.7779	2.3935	0.0072204	UP
Cluster-8095.45597	47.6775	2.02674	4.6387	0.0072205	UP
Cluster-8095.87183	38.3097	8.69524	2.1543	0.0072207	UP
Cluster-8095.48654	97.5912	30.3676	1.6967	0.0072239	UP
Cluster-8095.39125	35.6828	0	7.7023	0.0072265	UP
Cluster-8095.44796	1062.1	328.093	1.6952	0.0072267	UP
Cluster-8095.40482	10.6117	0	5.947	0.0072477	UP
Cluster-8095.56755	41.0717	2.57998	3.9682	0.0072514	UP
Cluster-8095.81300	19.215	0.810695	4.7508	0.0072526	UP
Cluster-8095.81271	13.3155	0	6.2844	0.0072532	UP
Cluster-24375.1	245.876	97.185	1.3433	0.0072538	UP
Cluster-8095.34661	264.515	93.9999	1.4945	0.0072573	UP
Cluster-8095.44178	9.26313	0	5.749	0.0072598	UP
Cluster-8095.77331	12.0693	0.541627	4.3682	0.0072753	UP
Cluster-8095.86832	7.38734	0	5.4319	0.0073023	UP
Cluster-8095.3949	34.86	0	7.6661	0.0073053	UP
Cluster-8095.52444	677.804	28.4992	4.5709	0.007326	UP
Cluster-8095.69698	40.3484	2.18819	4.1624	0.0073517	UP
Cluster-8095.56278	66.4562	33.1259	1.0032	0.007359	UP
Cluster-8095.47985	140.564	68.5556	1.0332	0.0073697	UP
Cluster-8095.47225	20040.3	5002.81	2.0021	0.0073702	UP
Cluster-15000.0	93.9512	17.1193	2.4461	0.0073743	UP
Cluster-8095.45587	70.2698	19.2798	1.8647	0.0073868	UP
Cluster-8095.521	31.9707	0	7.541	0.0073982	UP
Cluster-8095.45022	918.78	89.1657	3.3672	0.0074045	UP
Cluster-8095.12618	11.7576	0.949684	3.6476	0.0074082	UP
Cluster-8095.40581	114.274	32.0634	1.8302	0.0074142	UP
Cluster-8095.38798	31.9613	0	7.5406	0.0074253	UP
Cluster-8095.50563	68.7625	5.8218	3.5709	0.0074275	UP
Cluster-8095.76427	35.2223	0	7.681	0.0074312	UP
Cluster-5811.3	11.4364	0.273523	5.0924	0.0074508	UP
Cluster-8095.43149	682.41	259.882	1.3938	0.007468	UP
Cluster-8095.45454	83.7979	12.9944	2.7112	0.0074804	UP
Cluster-8095.22383	49.1972	9.77753	2.3268	0.0074831	UP
Cluster-8095.50237	240.147	110.586	1.1184	0.0074835	UP
Cluster-15712.6	446.412	97.9679	2.1878	0.0074902	UP
Cluster-8095.50691	1560.26	342.945	2.1866	0.0075042	UP
Cluster-8095.76585	2186.23	573.799	1.93	0.0075175	UP
Cluster-8095.13716	36.0695	4.62105	2.9397	0.007522	UP
Cluster-7476.0	31.6647	0	7.5271	0.007528	UP
Cluster-8095.46468	344.573	3.24278	6.7566	0.0075318	UP
Cluster-8095.44721	1788.95	655.351	1.4485	0.0075328	UP
Cluster-8095.43360	3405.41	653.683	2.3816	0.0075331	UP
[truncated: 6,705 more rows]

## Sheet: Sheet3
Cluster-8095.1809	0	194.385	-10.022	5.61e-15	DOWN
Cluster-8095.29087	0	182.498	-9.9296	8.02e-14	DOWN
Cluster-8095.86569	0	155.387	-9.6998	1.49e-13	DOWN
Cluster-8095.63750	0	150.222	-9.6506	8.33e-12	DOWN
Cluster-8095.10513	0	116.258	-9.2817	3.47e-11	DOWN
Cluster-8095.86319	0	186.624	-9.9637	3.48e-10	DOWN
Cluster-8095.34159	0	65.8313	-8.4579	3.53e-10	DOWN
Cluster-8095.65611	0	94.4422	-8.9822	3.68e-10	DOWN
Cluster-8095.51546	0	61.6341	-8.3657	6.41e-10	DOWN
Cluster-8095.34910	0	63.4571	-8.4051	1.67e-09	DOWN
Cluster-8095.14132	0	53.9131	-8.1721	1.78e-09	DOWN
Cluster-8095.7752	0	58.314	-8.2842	3.58e-09	DOWN
Cluster-8095.67354	0	56.2335	-8.2308	7.02e-09	DOWN
Cluster-8095.86991	0	60.6131	-8.3371	7.11e-09	DOWN
Cluster-8095.45238	0	192.674	-10.008	8.21e-09	DOWN
Cluster-8095.68667	0	45.8663	-7.9369	9.66e-09	DOWN
Cluster-8095.56565	0	48.912	-8.0309	1.1e-08	DOWN
Cluster-17690.13	0	45.4701	-7.924	1.18e-08	DOWN
Cluster-8095.78019	0	48.3309	-8.0117	1.27e-08	DOWN
Cluster-8095.86040	0	313.284	-10.71	1.95e-08	DOWN
Cluster-8095.6177	0	53.6915	-8.1682	2.09e-08	DOWN
Cluster-8095.87196	0	94.5382	-8.9833	2.47e-08	DOWN
Cluster-8095.56824	0	46.8774	-7.969	3.2e-08	DOWN
Cluster-8095.69310	0	50.7317	-8.0852	3.28e-08	DOWN
Cluster-8095.65122	0	42.1181	-7.8147	5.54e-08	DOWN
Cluster-17203.0	0	40.429	-7.7565	5.79e-08	DOWN
Cluster-19387.0	0	50.5021	-8.0797	5.85e-08	DOWN
Cluster-8095.10953	0	37.6161	-7.652	6.14e-08	DOWN
Cluster-8095.2223	0	63.9605	-8.4202	1.04e-07	DOWN
Cluster-8095.14720	0	29.5904	-20.68	1.23e-07	DOWN
Cluster-8095.48999	0	29.5904	-20.68	1.23e-07	DOWN
Cluster-8095.62019	0	29.5904	-20.68	1.23e-07	DOWN
Cluster-8095.75597	0	28.7797	-20.646	1.29e-07	DOWN
Cluster-8095.82214	0	68.7034	-8.5181	1.71e-07	DOWN
Cluster-17463.8	0	45.7196	-7.9357	1.75e-07	DOWN
Cluster-8095.90653	0	45.9449	-7.9398	2.08e-07	DOWN
Cluster-8095.7367	0	31.7502	-7.4066	3.31e-07	DOWN
Cluster-8095.90541	0	53.5085	-8.1585	3.37e-07	DOWN
Cluster-8095.8168	0	31.6516	-7.4042	3.58e-07	DOWN
Cluster-8095.33752	0	56.5906	-8.2389	4.14e-07	DOWN
Cluster-8095.86461	0	37.124	-7.6338	4.8e-07	DOWN
Cluster-8095.72558	0	31.3411	-7.3891	4.97e-07	DOWN
Cluster-8095.50870	0	35.5253	-7.5699	5.77e-07	DOWN
Cluster-8095.43217	0	29.736	-7.3145	6.03e-07	DOWN
Cluster-8095.8749	0	41.7603	-7.7987	6.55e-07	DOWN
Cluster-8095.80634	0	41.3161	-7.7838	7.54e-07	DOWN
Cluster-8095.64793	0	44.556	-7.8935	7.73e-07	DOWN
Cluster-8095.1692	0	36.3923	-7.6018	8.3e-07	DOWN
Cluster-8095.40633	0	40.0197	-7.7436	9.41e-07	DOWN
Cluster-20740.1	0	31.9379	-7.4156	1.05e-06	DOWN
Cluster-8095.72914	0	28.807	-7.2696	1.19e-06	DOWN
Cluster-8095.65579	0	41.0885	-7.7815	1.26e-06	DOWN
Cluster-8095.92502	0	27.4071	-7.1945	1.28e-06	DOWN
Cluster-8095.37987	0	123.124	-9.3635	1.44e-06	DOWN
Cluster-3836.0	0	42.9975	-7.848	1.53e-06	DOWN
Cluster-8095.20200	0	26.3329	-7.1353	2.17e-06	DOWN
Cluster-8095.91426	0	27.972	-7.2276	2.2e-06	DOWN
Cluster-8095.16699	0	41.4665	-7.7916	2.49e-06	DOWN
Cluster-8095.5317	0	30.8992	-7.3643	2.51e-06	DOWN
Cluster-8095.93604	0	33.8661	-7.5006	2.62e-06	DOWN
Cluster-8095.49939	0	34.2765	-7.5135	2.66e-06	DOWN
Cluster-8095.31769	0	30.1917	-7.3383	2.87e-06	DOWN
Cluster-8095.50101	0	72.1749	-8.5938	2.97e-06	DOWN
Cluster-8095.92731	0	32.8473	-7.4531	2.98e-06	DOWN
Cluster-8095.91430	0	41.851	-7.809	3.26e-06	DOWN
Cluster-8058.0	0	26.4855	-7.1443	3.26e-06	DOWN
Cluster-12238.0	0	35.1125	-7.5482	3.84e-06	DOWN
Cluster-8095.37974	0	52.7454	-8.1369	4.31e-06	DOWN
Cluster-8095.2361	0	25.1492	-7.0729	5.07e-06	DOWN
Cluster-8095.18669	0	26.4905	-7.1498	5.14e-06	DOWN
Cluster-8095.71163	0	24.7321	-7.0502	5.42e-06	DOWN
Cluster-21859.7	0	27.4487	-7.1961	5.94e-06	DOWN
Cluster-8095.66721	0	34.942	-7.541	6.71e-06	DOWN
Cluster-8095.89949	0	25.6618	-7.1038	7.42e-06	DOWN
Cluster-8095.84910	0	22.9206	-6.9349	7.91e-06	DOWN
Cluster-8095.65111	0	78.1826	-8.7088	8.32e-06	DOWN
Cluster-8095.7381	0	28.7159	-7.2644	8.4e-06	DOWN
Cluster-8095.25316	0	39.3831	-7.7209	8.5e-06	DOWN
Cluster-21245.0	0	31.7416	-7.4029	8.53e-06	DOWN
Cluster-8095.79810	0	24.2657	-7.0162	8.8e-06	DOWN
Cluster-8095.83422	0	64.8349	-8.4391	1.02e-05	DOWN
Cluster-37.3	0	25.8825	-7.1105	1.04e-05	DOWN
Cluster-20311.2	0	23.637	-6.9854	1.08e-05	DOWN
Cluster-8095.6985	0	22.8039	-6.9326	1.09e-05	DOWN
Cluster-8095.51958	0	28.1839	-7.2304	1.13e-05	DOWN
Cluster-8095.10885	0	59.8356	-8.3235	1.17e-05	DOWN
Cluster-8095.13094	0	92.4699	-8.9488	1.21e-05	DOWN
Cluster-8095.15332	0	22.8418	-6.9348	1.23e-05	DOWN
Cluster-8095.4662	0	21.5719	-6.8465	1.3e-05	DOWN
Cluster-8095.31425	0	21.7119	-6.8555	1.63e-05	DOWN
Cluster-8095.76607	0	27.9797	-7.2224	1.65e-05	DOWN
Cluster-8095.87212	0	28.9964	-7.2802	1.89e-05	DOWN
Cluster-8095.94429	0	30.9319	-7.3659	2.09e-05	DOWN
Cluster-8095.16173	0	42.6263	-7.835	2.17e-05	DOWN
Cluster-8095.76739	0	28.851	-7.2731	2.18e-05	DOWN
Cluster-8095.64957	0	35.9306	-7.582	2.18e-05	DOWN
Cluster-8095.69354	0	22.8263	-6.9355	2.19e-05	DOWN
Cluster-21420.9	0	20.0715	-6.7435	2.29e-05	DOWN
Cluster-8095.74311	0	27.8949	-7.2172	2.34e-05	DOWN
Cluster-8095.34725	0	24.3875	-7.0254	2.58e-05	DOWN
Cluster-8095.73507	0	32.7579	-7.4503	2.77e-05	DOWN
Cluster-8095.87735	0	24.7762	-7.0531	3.21e-05	DOWN
Cluster-8095.83840	0	23.7107	-6.9809	3.25e-05	DOWN
Cluster-19998.0	0	18.5963	-6.6375	3.47e-05	DOWN
Cluster-16543.0	0	23.7773	-6.9881	3.6e-05	DOWN
Cluster-8095.56644	0	22.2266	-6.8876	3.71e-05	DOWN
Cluster-4893.0	0	18.1964	-6.6066	4.01e-05	DOWN
Cluster-8095.22986	0	32.2104	-7.4235	4.59e-05	DOWN
Cluster-8095.85223	0	29.9652	-7.3196	4.79e-05	DOWN
Cluster-8095.67831	0	18.7244	-6.6479	5.58e-05	DOWN
Cluster-22352.0	0	18.6278	-6.641	5.67e-05	DOWN
Cluster-8095.82444	0	17.5256	-6.5528	5.75e-05	DOWN
Cluster-3318.0	0	52.2627	-8.1282	5.83e-05	DOWN
Cluster-8095.1622	0	21.9465	-6.873	5.98e-05	DOWN
Cluster-8095.85685	0	23.1701	-6.9471	6.29e-05	DOWN
Cluster-8095.92873	0	28.7267	-7.2581	6.44e-05	DOWN
Cluster-8095.87195	0	244.079	-10.35	6.77e-05	DOWN
Cluster-8095.16756	0	16.8171	-6.4888	8.22e-05	DOWN
Cluster-8095.77982	0	16.5463	-6.4652	8.99e-05	DOWN
Cluster-8095.93197	0	27.375	-7.1972	9.53e-05	DOWN
Cluster-8095.11665	0	16.1553	-6.4347	9.63e-05	DOWN
Cluster-8095.64628	0	19.665	-6.719	9.88e-05	DOWN
Cluster-8095.79133	0	18.9695	-6.6587	0.00011981	DOWN
Cluster-8095.84	0	17.4037	-6.5443	0.0001245	DOWN
Cluster-8095.12355	0	19.1003	-6.6694	0.00012635	DOWN
Cluster-22811.4	0	18.6124	-6.6416	0.00013191	DOWN
Cluster-12245.0	0	37.7756	-7.6591	0.00013405	DOWN
Cluster-8095.57335	0	17.382	-6.5425	0.00013689	DOWN
Cluster-8095.85536	0	19.9083	-6.7291	0.00013847	DOWN
Cluster-8095.5526	0	21.3925	-6.8331	0.00013864	DOWN
Cluster-8095.1039	0	17.2108	-6.5193	0.00014623	DOWN
Cluster-8095.62736	0	19.0986	-6.6685	0.00016035	DOWN
Cluster-8095.93404	0	23.607	-6.9836	0.00018092	DOWN
Cluster-8095.77187	0	22.7423	-6.9202	0.00018424	DOWN
Cluster-8095.26725	0	23.9254	-6.9975	0.00018481	DOWN
Cluster-8095.22962	0	14.8121	-6.3085	0.00019152	DOWN
Cluster-8095.84086	0	14.9394	-6.3181	0.00019549	DOWN
Cluster-8095.63749	0	15.2273	-6.3495	0.00020466	DOWN
Cluster-8095.67002	0	15.0587	-6.327	0.0002079	DOWN
Cluster-8095.11166	0	201.162	-10.071	0.00020922	DOWN
Cluster-8095.90940	0	20.4556	-6.7668	0.00021134	DOWN
Cluster-8095.1887	0	20.6128	-6.7877	0.00021253	DOWN
Cluster-8095.10393	0	14.9538	-6.3232	0.00021556	DOWN
Cluster-13478.1	0	21.6745	-6.858	0.00022596	DOWN
Cluster-8095.92736	0	23.425	-6.9689	0.00023564	DOWN
Cluster-8095.46121	0	136.924	-9.5163	0.00024083	DOWN
Cluster-8095.93238	0	21.6621	-6.8546	0.00025257	DOWN
Cluster-8095.17603	0	21.5208	-6.8408	0.00025997	DOWN
Cluster-16720.1	0	17.6925	-6.5684	0.00026114	DOWN
Cluster-8095.33782	0	15.8531	-6.4011	0.0002748	DOWN
Cluster-8095.61885	0	17.6518	-6.5651	0.0002757	DOWN
Cluster-3593.4	0	18.6412	-6.6439	0.00027689	DOWN
Cluster-8095.29990	0	20.2153	-6.7514	0.00028219	DOWN
Cluster-8095.2366	0	128.626	-9.4261	0.00028308	DOWN
Cluster-8095.47128	0	18.2182	-6.6045	0.00033293	DOWN
Cluster-8095.32813	0	13.3082	-6.1517	0.00035121	DOWN
Cluster-13491.0	0	13.161	-6.1345	0.00036787	DOWN
Cluster-8095.10179	0	19.7473	-6.7234	0.00038579	DOWN
Cluster-8095.6046	0	13.9671	-6.2232	0.00040107	DOWN
Cluster-8095.12757	0	16.9282	-6.4973	0.0004042	DOWN
Cluster-8095.32671	0	15.9822	-6.4127	0.00041311	DOWN
Cluster-8095.74849	0	21.1147	-6.8126	0.00043209	DOWN
Cluster-5256.4	0	29.0767	-7.2826	0.00043328	DOWN
Cluster-3836.1	0	13.9619	-6.2171	0.00044517	DOWN
Cluster-8095.66199	0	12.6256	-6.0787	0.00046719	DOWN
Cluster-8095.71053	0	12.9127	-6.1112	0.00050387	DOWN
Cluster-8095.34501	0	15.7834	-6.3996	0.00051387	DOWN
Cluster-8095.74701	0	18.5142	-6.6297	0.00052695	DOWN
Cluster-15302.9	0	21.6652	-6.8599	0.00053144	DOWN
Cluster-8095.58704	0	21.0001	-6.8136	0.00053514	DOWN
Cluster-8095.89965	0	29.2271	-7.2873	0.00053738	DOWN
Cluster-8095.43761	0	32.8137	-7.4573	0.00054426	DOWN
Cluster-8095.16575	0	97.0489	-9.0198	0.00054896	DOWN
Cluster-8770.5	0	20.3176	-6.767	0.00055844	DOWN
Cluster-8095.460	0	20.3185	-6.7664	0.00057288	DOWN
Cluster-1797.10	0	13.0273	-6.1251	0.00057643	DOWN
Cluster-8095.69023	0	28.1403	-7.2319	0.00058027	DOWN
Cluster-8095.25525	0	15.6135	-6.3883	0.00062429	DOWN
Cluster-8095.54507	0	14.7654	-6.2965	0.00063217	DOWN
Cluster-19811.2	0	32.5781	-7.4468	0.0006339	DOWN
Cluster-8095.59593	0	96.6616	-9.0141	0.00063787	DOWN
Cluster-8095.55967	0	15.5923	-6.3751	0.00064246	DOWN
Cluster-8095.82734	0	23.347	-6.9607	0.00064594	DOWN
Cluster-8095.30704	0	13.4696	-6.174	0.00067312	DOWN
Cluster-8095.71182	0	12.4957	-6.0601	0.00067452	DOWN
Cluster-8095.60444	0	13.0507	-6.1294	0.00068296	DOWN
Cluster-8095.90211	0	13.5854	-6.1801	0.00069534	DOWN
Cluster-2171.4	0	11.9378	-5.9935	0.00069983	DOWN
Cluster-8095.81203	0	84.8867	-8.8267	0.00071964	DOWN
Cluster-5454.0	0	13.7458	-6.2032	0.00072719	DOWN
Cluster-8095.13095	0	103.782	-9.1155	0.0007545	DOWN
Cluster-8095.5306	0	14.3661	-6.2648	0.00076751	DOWN
Cluster-8095.27383	0	15.4352	-6.3625	0.0007728	DOWN
Cluster-8095.25295	0	15.6471	-6.3864	0.00081127	DOWN
Cluster-8095.16565	0	78.6445	-8.7166	0.00085667	DOWN
Cluster-8095.52379	0	99.8919	-9.0603	0.00087568	DOWN
Cluster-8095.45825	0	105.829	-9.1436	0.00087747	DOWN
Cluster-23841.1	0	13.5457	-6.1745	0.00089308	DOWN
Cluster-10705.2	0	13.8858	-6.2168	0.00092125	DOWN
Cluster-8095.721	0	12.222	-6.0345	0.0009438	DOWN
Cluster-6835.5	0	11.8285	-5.9861	0.00094999	DOWN
Cluster-8095.578	0	12.6545	-6.0835	0.00099358	DOWN
Cluster-8095.6780	0	13.3405	-6.1605	0.00099837	DOWN
Cluster-8095.15042	0	14.2373	-6.2438	0.0010515	DOWN
Cluster-8095.77014	0	24.8803	-7.0506	0.0010829	DOWN
Cluster-132.0	0	16.4358	-6.4624	0.0011036	DOWN
Cluster-8095.17412	0	12.6004	-6.0717	0.0011198	DOWN
Cluster-8095.29358	0	18.429	-6.6258	0.0011343	DOWN
Cluster-19266.0	0	19.0936	-6.676	0.0011796	DOWN
Cluster-7332.1	0	11.4096	-5.935	0.0011857	DOWN
Cluster-10995.0	0	10.9971	-5.8806	0.0012063	DOWN
Cluster-8095.15624	0	14.9861	-6.329	0.001232	DOWN
Cluster-8095.20930	0	13.1854	-6.1377	0.0012584	DOWN
Cluster-8095.73611	0	17.0703	-6.5056	0.0013088	DOWN
Cluster-8095.61024	0	72.7912	-8.6043	0.0013864	DOWN
Cluster-8095.86257	0	64.6893	-8.4349	0.0014145	DOWN
Cluster-8095.77762	0	15.1624	-6.3393	0.001435	DOWN
Cluster-8095.71284	0	13.2714	-6.142	0.0014436	DOWN
Cluster-8095.4035	0	12.6616	-6.0857	0.0014798	DOWN
Cluster-8095.27718	0	11.2526	-5.9113	0.0015571	DOWN
Cluster-21664.0	0	22.9533	-6.9425	0.0016384	DOWN
Cluster-8095.7220	0	16.5306	-6.469	0.0016536	DOWN
Cluster-8095.27388	0	17.1868	-6.5149	0.0016821	DOWN
Cluster-2273.0	0	11.8411	-5.989	0.0017154	DOWN
Cluster-8095.24538	0	69.5317	-8.5375	0.0017241	DOWN
Cluster-8095.19493	0	11.2696	-5.9179	0.0017745	DOWN
Cluster-6222.1	0	13.1432	-6.1274	0.0018265	DOWN
Cluster-18747.1	0	12.7325	-6.0815	0.0018466	DOWN
Cluster-8095.27898	0	10.0402	-5.7469	0.0018761	DOWN
Cluster-14925.0	0	15.7867	-6.4042	0.0018773	DOWN
Cluster-8095.78227	0	14.2557	-6.2573	0.0018865	DOWN
Cluster-8095.9596	0	55.5142	-8.2143	0.001923	DOWN
Cluster-8095.90689	0	12.5308	-6.0695	0.0019622	DOWN
Cluster-8095.73841	0	54.978	-8.2003	0.001966	DOWN
Cluster-8095.16582	0	54.9401	-8.1993	0.0019921	DOWN
Cluster-8095.88177	0	10.7065	-5.8365	0.0020207	DOWN
Cluster-601.10	0	11.295	-5.9187	0.0020234	DOWN
Cluster-8095.26335	0	25.4098	-7.0881	0.0020277	DOWN
Cluster-8095.4403	0	54.913	-8.1986	0.0020429	DOWN
Cluster-10680.10	0	59.6541	-8.3169	0.00208	DOWN
Cluster-7026.7	0	24.9506	-7.0604	0.0021049	DOWN
Cluster-8095.74881	0	15.8545	-6.4091	0.0021575	DOWN
Cluster-8095.20601	0	58.8857	-8.2993	0.0021837	DOWN
Cluster-8095.1467	0	10.3327	-5.7884	0.0022187	DOWN
Cluster-4709.2	0	12.3478	-6.0392	0.0022282	DOWN
Cluster-17654.2	0	11.4086	-5.9363	0.0022314	DOWN
Cluster-8095.92084	0	59.0321	-8.3014	0.0022365	DOWN
Cluster-8095.76737	0	11.5191	-5.9372	0.0022596	DOWN
Cluster-8095.52508	0	20.9596	-6.8026	0.002273	DOWN
Cluster-17210.1	0	9.5013	-5.6666	0.0022734	DOWN
Cluster-8095.86172	0	15.4834	-6.3762	0.0022775	DOWN
Cluster-8095.48274	0	51.7445	-8.1129	0.0022871	DOWN
Cluster-8095.239	0	15.5963	-6.3862	0.0022895	DOWN
Cluster-17463.6	0	21.1416	-6.8239	0.0023259	DOWN
Cluster-8095.16586	0	51.4927	-8.1059	0.0023542	DOWN
Cluster-8095.64178	0	11.4367	-5.9376	0.0023612	DOWN
Cluster-14785.0	0	10.8383	-5.8533	0.002374	DOWN
Cluster-8095.39220	0	13.1357	-6.1341	0.0024332	DOWN
Cluster-1797.9	0	15.8138	-6.4063	0.0024828	DOWN
Cluster-14267.0	0	15.0174	-6.3204	0.0025305	DOWN
Cluster-24417.0	0	17.5877	-6.5485	0.0025942	DOWN
Cluster-8095.14528	0	56.2402	-8.2313	0.0027172	DOWN
Cluster-8095.58483	0	9.62867	-5.6814	0.0027215	DOWN
Cluster-5043.0	0	10.4789	-5.8124	0.0027635	DOWN
Cluster-8095.18000	0	10.0286	-5.7397	0.0027956	DOWN
Cluster-8095.18746	0	10.0619	-5.7498	0.0028357	DOWN
Cluster-8095.61075	0	49.0879	-8.0369	0.002845	DOWN
Cluster-8095.54835	0	52.4113	-8.1304	0.0028839	DOWN
Cluster-8095.71885	0	53.3188	-8.1554	0.0030237	DOWN
Cluster-13286.1	0	12.9477	-6.1183	0.0030239	DOWN
Cluster-8095.41128	0	66.7072	-8.479	0.0031147	DOWN
Cluster-8095.52242	0	15.7404	-6.3907	0.0031457	DOWN
Cluster-8095.79815	0	19.4505	-6.6993	0.0031514	DOWN
Cluster-8095.50783	0	49.9299	-8.0614	0.0031661	DOWN
Cluster-8095.26621	0	10.3416	-5.7944	0.003216	DOWN
Cluster-8095.87230	0	50.1969	-8.0673	0.0032597	DOWN
Cluster-21666.3	0	12.92	-6.1086	0.0033319	DOWN
Cluster-8095.73315	0	9.35514	-5.6394	0.0033498	DOWN
Cluster-1551.0	0	14.0704	-6.2259	0.0033936	DOWN
Cluster-6180.0	0	22.1347	-6.8894	0.0034359	DOWN
Cluster-8095.93209	0	19.6079	-6.7085	0.0034362	DOWN
Cluster-8095.64571	0	18.9352	-6.6588	0.0034396	DOWN
Cluster-8095.7678	0	10.8391	-5.8579	0.0035536	DOWN
Cluster-8095.1768	0	10.4403	-5.7955	0.0035746	DOWN
Cluster-8095.65965	0	10.0268	-5.7373	0.0035957	DOWN
Cluster-10012.0	0	9.2179	-5.6194	0.0036158	DOWN
Cluster-8095.84342	0	23.2734	-6.9551	0.0036876	DOWN
Cluster-8095.4269	0	8.9525	-5.5766	0.0037351	DOWN
Cluster-8095.89131	0	9.90315	-5.7203	0.0037376	DOWN
Cluster-8095.25755	0	8.68344	-5.5354	0.0037487	DOWN
Cluster-8095.2411	0	18.0462	-6.596	0.0037636	DOWN
Cluster-8095.53974	0	42.6586	-7.8345	0.003776	DOWN
Cluster-8095.5307	0	12.5017	-6.0684	0.0037979	DOWN
Cluster-21076.4	0	11.1542	-5.8974	0.0038149	DOWN
Cluster-8095.51036	0	42.9186	-7.8433	0.0038225	DOWN
Cluster-8095.617	0	11.1093	-5.8841	0.0038876	DOWN
Cluster-8095.83421	0	41.7	-7.8017	0.0039025	DOWN
Cluster-8095.93910	0	8.69602	-5.5411	0.0039068	DOWN
Cluster-8095.88227	0	18.2695	-6.6102	0.0039556	DOWN
Cluster-8095.71303	0	47.3173	-7.9819	0.0039715	DOWN
Cluster-21152.3	0	8.68073	-5.5351	0.0040064	DOWN
Cluster-21585.0	0	13.9164	-6.221	0.0040555	DOWN
Cluster-8095.80036	0	8.95792	-5.5776	0.0041394	DOWN
Cluster-8095.89935	0	52.1167	-8.1228	0.0041458	DOWN
Cluster-8095.38119	0	43.4193	-7.8585	0.0042147	DOWN
Cluster-4702.0	0	42.2904	-7.822	0.0042302	DOWN
Cluster-16229.7	0	10.0673	-5.7505	0.0042695	DOWN
Cluster-8095.42175	0	40.3459	-7.7541	0.0042745	DOWN
Cluster-8095.55631	0	9.21886	-5.6167	0.004277	DOWN
Cluster-22092.0	0	44.7561	-7.9017	0.0042842	DOWN
Cluster-8095.90942	0	10.9798	-5.8793	0.0042964	DOWN
Cluster-10176.0	0	9.21693	-5.6225	0.0043108	DOWN
Cluster-8095.16576	0	39.1679	-7.7114	0.0043214	DOWN
Cluster-8095.806	0	8.82417	-5.564	0.0043252	DOWN
Cluster-8095.20776	0	46.9067	-7.9692	0.0043405	DOWN
Cluster-8136.0	0	9.24752	-5.633	0.0043414	DOWN
Cluster-8095.74092	0	9.22157	-5.6172	0.0043992	DOWN
Cluster-8095.74813	0	8.67898	-5.5313	0.004537	DOWN
Cluster-8095.19239	0	9.25023	-5.6333	0.0045483	DOWN
Cluster-18710.3	0	9.92814	-5.7363	0.004554	DOWN
Cluster-8095.18679	0	41.9255	-7.8078	0.0045872	DOWN
Cluster-8095.66222	0	13.7969	-6.1977	0.004596	DOWN
Cluster-8095.52299	0	9.0824	-5.6026	0.004845	DOWN
Cluster-8095.45860	0	40.986	-7.7748	0.004989	DOWN
Cluster-8095.38575	0	36.4678	-7.6085	0.0050389	DOWN
Cluster-8095.63290	0	10.7019	-5.8403	0.0051765	DOWN
Cluster-8095.93301	0	8.28254	-5.4722	0.0052874	DOWN
Cluster-14326.5	0	14.0029	-6.2311	0.0053071	DOWN
Cluster-8095.90365	0	10.4332	-5.7934	0.005331	DOWN
Cluster-8095.91589	0	11.1273	-5.889	0.0053512	DOWN
Cluster-8095.74152	0	43.0557	-7.8454	0.0056458	DOWN
Cluster-8095.64572	0	8.42346	-5.4912	0.0057388	DOWN
Cluster-8095.85974	0	34.5315	-7.5298	0.0058137	DOWN
Cluster-8095.85982	0	9.48678	-5.667	0.0059545	DOWN
Cluster-8095.10090	0	10.4942	-5.8153	0.0059773	DOWN
Cluster-8095.51375	0	34.3366	-7.5216	0.0059874	DOWN
Cluster-8095.42486	0	9.39193	-5.6559	0.0059947	DOWN
Cluster-8095.3027	0	8.70861	-5.5459	0.0060844	DOWN
Cluster-8095.3828	0	8.67085	-5.5305	0.0061957	DOWN
Cluster-8095.2108	0	8.13814	-5.4448	0.0062169	DOWN
Cluster-8095.62154	0	36.6062	-7.6124	0.0062545	DOWN
Cluster-8095.2723	0	9.36754	-5.6522	0.0063621	DOWN
Cluster-8095.14493	0	11.6393	-5.951	0.0064254	DOWN
Cluster-8095.28393	0	35.7264	-7.5768	0.0065262	DOWN
Cluster-8095.23143	0	15.4247	-6.3696	0.0065346	DOWN
Cluster-8095.79279	0	7.86558	-5.3913	0.0065416	DOWN
Cluster-8095.16577	0	32.3948	-7.4377	0.00658	DOWN
Cluster-8095.85100	0	12.8629	-6.1059	0.0066918	DOWN
Cluster-8095.37983	0	36.04	-7.5913	0.0067503	DOWN
Cluster-8095.36873	0	39.3977	-7.7172	0.0068633	DOWN
Cluster-8095.16927	0	14.6057	-6.2827	0.0069515	DOWN
Cluster-8095.86730	0	32.4409	-7.4397	0.0069594	DOWN
Cluster-14236.0	0	10.1719	-5.7705	0.0070084	DOWN
Cluster-8095.69350	0	36.4043	-7.605	0.0070387	DOWN
Cluster-8095.82635	0	35.5587	-7.5696	0.0070468	DOWN
Cluster-19869.2	0	13.7782	-6.2073	0.0072556	DOWN
Cluster-8095.25477	0	13.705	-6.1998	0.0072928	DOWN
Cluster-6822.0	0	10.3569	-5.7969	0.0076371	DOWN
Cluster-13008.2	0	8.14259	-5.4488	0.0077506	DOWN
Cluster-8095.72106	0	8.29242	-5.4766	0.0078871	DOWN
Cluster-8095.61788	0	37.4387	-7.6435	0.007961	DOWN
Cluster-18287.0	0	7.75176	-5.3758	0.0081199	DOWN
Cluster-7458.0	0	22.7039	-6.9195	0.0081546	DOWN
Cluster-8095.68158	0	36.4935	-7.6066	0.008185	DOWN
Cluster-8095.81958	0	9.35165	-5.6355	0.0082066	DOWN
Cluster-8095.75363	0	39.462	-7.7195	0.0082103	DOWN
Cluster-8095.71933	0	7.89075	-5.4032	0.0084291	DOWN
Cluster-8095.86212	0	28.839	-7.2701	0.0085212	DOWN
Cluster-8095.75356	0	8.53535	-5.5123	0.0085268	DOWN
Cluster-17690.7	0	32.5833	-7.4434	0.0085797	DOWN
Cluster-8095.172	0	29.08	-7.2821	0.0087029	DOWN
Cluster-8095.34288	0	29.1667	-7.2864	0.0087234	DOWN
Cluster-8095.86994	0	7.99836	-5.4108	0.0087935	DOWN
Cluster-8095.51176	0	12.3509	-6.0501	0.0088963	DOWN
Cluster-8095.58125	0	28.2865	-7.2422	0.0089425	DOWN
Cluster-6158.9	0	30.447	-7.3462	0.0091392	DOWN
Cluster-12461.7	0	12.7541	-6.087	0.0093742	DOWN
Cluster-6700.0	0	37.2989	-7.638	0.009485	DOWN
Cluster-8095.18253	0	13.2508	-6.1393	0.009564	DOWN
Cluster-8095.59569	0	8.43876	-5.4969	0.0095904	DOWN
Cluster-8095.75225	0	27.2114	-7.1864	0.0096561	DOWN
Cluster-8095.85409	0	29.7977	-7.3154	0.0096718	DOWN
Cluster-8095.33334	0	28.7794	-7.2671	0.0097109	DOWN
Cluster-8095.86173	0	27.2006	-7.1858	0.0097212	DOWN
Cluster-8095.84812	0	27.2358	-7.1876	0.0097307	DOWN
Cluster-20805.9	0	31.0929	-7.3756	0.0099186	DOWN
Cluster-8095.34318	0	29.3597	-7.2943	0.010119	DOWN
Cluster-8095.13197	0	28.9456	-7.2733	0.010125	DOWN
Cluster-8095.49829	0	30.553	-7.3504	0.010137	DOWN
Cluster-8095.14111	0	28.9491	-7.2737	0.010171	DOWN
Cluster-8095.60730	0	29.3614	-7.2945	0.010267	DOWN
Cluster-12722.0	0	6.92577	-5.2123	0.010318	DOWN
Cluster-8095.85984	0	7.4639	-5.3131	0.01043	DOWN
Cluster-8095.18889	0	26.8945	-7.1695	0.010606	DOWN
Cluster-8095.73239	0	29.6078	-7.305	0.010633	DOWN
Cluster-8095.89217	0	31.8092	-7.4107	0.010636	DOWN
Cluster-24116.1	0	6.92131	-5.2067	0.010773	DOWN
Cluster-8095.67621	0	28.6853	-7.2609	0.010817	DOWN
Cluster-1736.2	0	7.47727	-5.3271	0.01086	DOWN
Cluster-4773.0	0	12.7346	-6.0933	0.010871	DOWN
Cluster-8095.26613	0	28.0039	-7.2259	0.010977	DOWN
Cluster-3288.0	0	8.54426	-5.519	0.011046	DOWN
Cluster-3065.0	0	7.47998	-5.3275	0.011071	DOWN
Cluster-8095.39827	0	6.93119	-5.2134	0.011124	DOWN
Cluster-8095.5105	0	7.05043	-5.2316	0.011129	DOWN
Cluster-18219.1	0	9.49569	-5.6717	0.011175	DOWN
Cluster-8095.94800	0	27.7117	-7.2101	0.0112	DOWN
Cluster-8095.82044	0	34.8895	-7.5416	0.011591	DOWN
Cluster-8095.44190	0	32.3002	-7.4303	0.011727	DOWN
Cluster-8095.77146	0	28.7268	-7.2613	0.011792	DOWN
Cluster-8095.3417	0	24.7849	-7.0517	0.011927	DOWN
Cluster-5572.0	0	7.4521	-5.3149	0.01196	DOWN
Cluster-8095.52434	0	33.0773	-7.4675	0.012018	DOWN
Cluster-8095.41161	0	30.1868	-7.3326	0.012101	DOWN
Cluster-8095.24604	0	7.18225	-5.2569	0.01211	DOWN
Cluster-16128.0	0	7.4854	-5.3283	0.012186	DOWN
Cluster-8095.57178	0	7.06843	-5.2396	0.012187	DOWN
Cluster-8095.9504	0	8.44147	-5.4973	0.012207	DOWN
Cluster-8095.58760	0	27.0621	-7.1769	0.012275	DOWN
Cluster-8095.57306	0	27.3889	-7.1926	0.012366	DOWN
Cluster-8095.11614	0	27.257	-7.1857	0.012377	DOWN
Cluster-3670.1	0	7.3222	-5.2834	0.012484	DOWN
Cluster-13021.0	0	26.2375	-7.1313	0.012496	DOWN
Cluster-8095.24071	0	8.93354	-5.5751	0.01252	DOWN
Cluster-19783.2	0	11.1624	-5.8987	0.012582	DOWN
Cluster-8095.580	0	26.1002	-7.1239	0.01262	DOWN
Cluster-8095.84412	0	23.9508	-7.0024	0.012702	DOWN
Cluster-24399.7	0	27.379	-7.192	0.012709	DOWN
Cluster-8095.90363	0	25.9487	-7.1153	0.012817	DOWN
Cluster-8095.13890	0	10.161	-5.7679	0.012818	DOWN
Cluster-14720.1	0	6.64779	-5.1479	0.012871	DOWN
Cluster-8095.65706	0	6.64779	-5.1479	0.012871	DOWN
Cluster-8095.86637	0	23.661	-6.9848	0.013159	DOWN
Cluster-8095.29253	0	6.78232	-5.1749	0.013225	DOWN
Cluster-8095.74477	0	6.77961	-5.1744	0.013225	DOWN
Cluster-8095.48196	0	8.3141	-5.4791	0.013312	DOWN
Cluster-8095.68332	0	8.27074	-5.4719	0.013357	DOWN
Cluster-8095.34394	0	10.1817	-5.7722	0.013439	DOWN
Cluster-2065.1	0	7.45384	-5.3188	0.013823	DOWN
Cluster-8095.93733	0	8.95172	-5.5738	0.013891	DOWN
Cluster-8095.64165	0	25.7541	-7.1055	0.013925	DOWN
Cluster-8095.50858	0	25.3027	-7.0799	0.014027	DOWN
Cluster-16598.7	0	11.8798	-5.9934	0.014032	DOWN
Cluster-8095.89950	0	10.4736	-5.8057	0.014088	DOWN
Cluster-8095.90636	0	24.5629	-7.0386	0.014146	DOWN
Cluster-8095.93507	0	22.8459	-6.9343	0.014158	DOWN
Cluster-8095.77312	0	24.7576	-7.0482	0.014205	DOWN
Cluster-8095.15855	0	22.5886	-6.918	0.014368	DOWN
Cluster-8095.55819	0	24.6126	-7.0388	0.014381	DOWN
Cluster-8095.275	0	8.39191	-5.484	0.014613	DOWN
Cluster-8095.85248	0	10.6252	-5.8285	0.014806	DOWN
Cluster-15791.11	0	22.6238	-6.9202	0.014951	DOWN
Cluster-8095.83641	0	11.5973	-5.9566	0.01506	DOWN
Cluster-8095.61493	0	24.8017	-7.0512	0.015081	DOWN
Cluster-8095.1284	0	22.047	-6.883	0.015122	DOWN
Cluster-19293.2	0	7.62806	-5.3534	0.015158	DOWN
Cluster-8095.1129	0	23.0815	-6.9491	0.015168	DOWN
Cluster-4806.1	0	9.9055	-5.7325	0.015564	DOWN
Cluster-6935.0	0	10.3517	-5.7907	0.015565	DOWN
Cluster-8095.21674	0	21.7653	-6.8645	0.015565	DOWN
Cluster-8095.24820	0	7.34273	-5.3019	0.015566	DOWN
Cluster-8095.1127	0	23.4968	-6.9719	0.015768	DOWN
Cluster-8095.46293	0	21.4999	-6.8468	0.015936	DOWN
Cluster-8095.94802	0	23.3551	-6.9631	0.016046	DOWN
Cluster-8095.87971	0	6.66483	-5.1606	0.016088	DOWN
Cluster-5246.0	0	6.23973	-5.058	0.016112	DOWN
Cluster-11110.2	0	23.6796	-6.9843	0.016145	DOWN
Cluster-8095.1944	0	21.7409	-6.8628	0.016192	DOWN
Cluster-8095.15071	0	24.2581	-7.0171	0.01639	DOWN
Cluster-20834.2	0	7.17858	-5.2606	0.01641	DOWN
Cluster-8095.66915	0	21.24	-6.8292	0.016425	DOWN
Cluster-8095.83698	0	9.36658	-5.6521	0.016435	DOWN
Cluster-8095.85061	0	21.2075	-6.827	0.016682	DOWN
Cluster-15929.0	0	8.85205	-5.5709	0.01671	DOWN
Cluster-8095.59047	0	23.5468	-6.9765	0.016918	DOWN
Cluster-17219.0	0	7.58043	-5.3322	0.01698	DOWN
Cluster-23.0	0	21.2616	-6.8307	0.017021	DOWN
Cluster-1133.0	0	6.3733	-5.0914	0.017034	DOWN
Cluster-8095.40396	0	22.5543	-6.913	0.01704	DOWN
Cluster-20117.0	0	10.148	-5.7529	0.0171	DOWN
Cluster-15148.12	0	22.5946	-6.9164	0.017287	DOWN
Cluster-8095.83098	0	21.722	-6.8616	0.017305	DOWN
Cluster-8095.66471	0	8.26027	-5.455	0.017346	DOWN
Cluster-8095.27745	0	25.4446	-7.0858	0.017388	DOWN
Cluster-8095.60297	0	20.6658	-6.7898	0.017538	DOWN
Cluster-8095.73554	0	22.7326	-6.9255	0.017562	DOWN
Cluster-8095.22554	0	7.71497	-5.3569	0.017795	DOWN
Cluster-8095.16580	0	20.4031	-6.7713	0.017823	DOWN
Cluster-9074.0	0	6.25503	-5.0665	0.017941	DOWN
Cluster-8095.2362	0	21.7139	-6.861	0.018029	DOWN
Cluster-2288.0	0	6.64857	-5.157	0.01848	DOWN
Cluster-8095.70546	0	20.1188	-6.7511	0.01863	DOWN
Cluster-8095.87798	0	20.1188	-6.7511	0.01863	DOWN
Cluster-8095.93263	0	21.286	-6.8323	0.018712	DOWN
Cluster-174.0	0	6.38047	-5.0976	0.018797	DOWN
Cluster-8095.29570	0	19.8534	-6.732	0.018956	DOWN
Cluster-8609.0	0	7.8495	-5.3813	0.019027	DOWN
Cluster-8095.50995	0	5.97879	-5.001	0.019067	DOWN
Cluster-13716.4	0	8.30771	-5.4796	0.019459	DOWN
Cluster-8095.83394	0	24.0954	-7.0103	0.01948	DOWN
Cluster-24094.0	0	8.45405	-5.5013	0.019645	DOWN
Cluster-4614.0	0	6.23528	-5.0522	0.019707	DOWN
Cluster-8095.28616	0	20.1838	-6.7557	0.01975	DOWN
Cluster-8095.71481	0	21.901	-6.8696	0.019753	DOWN
Cluster-8095.70351	0	22.3046	-6.8958	0.019856	DOWN
Cluster-8095.88460	0	20.7417	-6.7949	0.019867	DOWN
Cluster-8095.13285	0	21.2283	-6.8249	0.01997	DOWN
Cluster-8095.52749	0	5.8398	-4.964	0.020179	DOWN
Cluster-8095.48653	0	8.26298	-5.4561	0.020253	DOWN
Cluster-8095.70984	0	19.5636	-6.7107	0.020263	DOWN
Cluster-20368.4	0	19.0464	-6.6721	0.020475	DOWN
Cluster-8095.55412	0	21.0252	-6.8109	0.020494	DOWN
Cluster-8095.94066	0	8.93257	-5.5773	0.020596	DOWN
Cluster-8095.70510	0	26.891	-7.1655	0.020689	DOWN
Cluster-8095.5756	0	8.03419	-5.4314	0.020829	DOWN
Cluster-14678.0	0	9.08626	-5.5958	0.020932	DOWN
Cluster-14996.9	0	9.06187	-5.592	0.020992	DOWN
Cluster-8095.29755	0	19.9184	-6.7365	0.020995	DOWN
Cluster-8095.76444	0	18.8081	-6.6539	0.021812	DOWN
Cluster-8095.90362	0	6.90427	-5.1968	0.021996	DOWN
Cluster-8095.14588	0	18.2366	-6.6095	0.022333	DOWN
Cluster-14513.0	0	18.2475	-6.6104	0.022472	DOWN
Cluster-8095.2369	0	20.0754	-6.7479	0.022501	DOWN
Cluster-3818.2	0	19.6872	-6.7164	0.022562	DOWN
Cluster-8095.7652	0	20.1451	-6.7491	0.022597	DOWN
Cluster-8095.29918	0	5.84426	-4.9706	0.022704	DOWN
Cluster-8095.70188	0	5.84155	-4.9699	0.022709	DOWN
Cluster-8095.58278	0	18.2095	-6.6074	0.023098	DOWN
Cluster-8095.61372	0	19.2918	-6.6874	0.02323	DOWN
Cluster-8095.59805	0	19.3379	-6.6905	0.023355	DOWN
Cluster-14423.0	0	5.70081	-4.9261	0.023385	DOWN
Cluster-94.0	0	6.25406	-5.0704	0.023668	DOWN
Cluster-8095.24652	0	19.8934	-6.7333	0.023702	DOWN
Cluster-8095.71816	0	7.30691	-5.2792	0.023707	DOWN
Cluster-8095.24890	0	17.676	-6.5645	0.024018	DOWN
Cluster-8095.11136	0	19.8725	-6.7291	0.024119	DOWN
Cluster-8095.70358	0	19.9401	-6.738	0.024499	DOWN
Cluster-8095.69581	0	18.7744	-6.6488	0.024576	DOWN
Cluster-8095.85878	0	5.84968	-4.9717	0.024661	DOWN
Cluster-120.0	0	5.96717	-4.9881	0.024841	DOWN
Cluster-19313.0	0	5.96717	-4.9881	0.024841	DOWN
Cluster-8095.74654	0	18.456	-6.6267	0.024946	DOWN
Cluster-8095.23652	0	19.4671	-6.6994	0.024968	DOWN
Cluster-8095.93136	0	17.6598	-6.5632	0.024991	DOWN
Cluster-8095.87927	0	9.86907	-5.7133	0.025061	DOWN
Cluster-8095.15778	0	23.6482	-6.9799	0.025179	DOWN
Cluster-8095.83443	0	17.1453	-6.5206	0.025238	DOWN
Cluster-8095.38952	0	17.9198	-6.5842	0.025463	DOWN
Cluster-8095.5326	0	6.26219	-5.0719	0.025533	DOWN
Cluster-3629.0	0	11.3542	-5.9165	0.025605	DOWN
Cluster-8095.29104	0	18.369	-6.6173	0.025696	DOWN
Cluster-3043.0	0	7.2082	-5.2754	0.025832	DOWN
Cluster-8095.59617	0	19.4654	-6.6991	0.026006	DOWN
Cluster-8608.0	0	6.09707	-5.027	0.026032	DOWN
Cluster-8095.83153	0	16.869	-6.4972	0.026096	DOWN
Cluster-11928.1	0	20.8689	-6.8036	0.026117	DOWN
Cluster-8095.66475	0	6.76703	-5.1697	0.026191	DOWN
Cluster-8095.6884	0	19.7697	-6.7214	0.026237	DOWN
Cluster-8095.6662	0	23.4227	-6.9697	0.026442	DOWN
Cluster-8095.11121	0	17.9873	-6.5862	0.026548	DOWN
Cluster-12952.0	0	5.98054	-5.0058	0.026577	DOWN
Cluster-8095.64527	0	18.6565	-6.638	0.026814	DOWN
Cluster-20858.0	0	7.20007	-5.2737	0.02716	DOWN
Cluster-8095.92763	0	21.8621	-6.8701	0.027339	DOWN
Cluster-8095.43351	0	19.4916	-6.7044	0.027415	DOWN
Cluster-8095.18688	0	5.57616	-4.9023	0.027551	DOWN
Cluster-8095.59621	0	17.5837	-6.5538	0.02758	DOWN
Cluster-1484.0	0	5.56532	-4.8997	0.027583	DOWN
Cluster-8095.6999	0	6.7707	-5.1672	0.027865	DOWN
Cluster-8095.87953	0	18.8272	-6.6509	0.027915	DOWN
Cluster-8095.60243	0	5.55912	-4.8867	0.028036	DOWN
Cluster-8095.78436	0	6.10171	-5.0191	0.028068	DOWN
Cluster-1319.0	0	5.29276	-4.8207	0.028069	DOWN
Cluster-8095.56162	0	6.77943	-5.1858	0.028155	DOWN
Cluster-8095.83521	0	16.3138	-6.449	0.028222	DOWN
Cluster-8095.83073	0	7.85106	-5.3922	0.028227	DOWN
Cluster-8095.83752	0	17.6354	-6.5611	0.028449	DOWN
Cluster-8095.4792	0	16.3084	-6.4485	0.028562	DOWN
Cluster-7061.0	0	10.5435	-5.8091	0.02874	DOWN
Cluster-8095.37681	0	18.135	-6.5998	0.028753	DOWN
Cluster-5194.7	0	6.23353	-5.0487	0.029135	DOWN
Cluster-12911.0	0	6.22811	-5.0475	0.029157	DOWN
Cluster-6158.0	0	18.1689	-6.604	0.029171	DOWN
Cluster-8095.688	0	16.0755	-6.4277	0.029174	DOWN
Cluster-5170.0	0	17.1135	-6.5143	0.029303	DOWN
Cluster-8095.7968	0	18.437	-6.6251	0.029383	DOWN
Cluster-12945.3	0	6.24051	-5.0667	0.029461	DOWN
Cluster-8095.5574	0	16.081	-6.4282	0.029536	DOWN
Cluster-21956.1	0	5.99138	-5.008	0.029616	DOWN
Cluster-8095.85610	0	5.70972	-4.9389	0.029815	DOWN
Cluster-8095.94399	0	15.7749	-6.4005	0.029904	DOWN
Cluster-8095.59506	0	17.4892	-6.5448	0.029907	DOWN
Cluster-8095.28100	0	16.5603	-6.4705	0.029935	DOWN
Cluster-8095.28388	0	24.4625	-7.0289	0.02997	DOWN
Cluster-8095.838	0	7.57501	-5.3331	0.030058	DOWN
Cluster-8095.3150	0	18.1131	-6.595	0.030188	DOWN
Cluster-8095.86650	0	17.1713	-6.5185	0.030216	DOWN
Cluster-8095.2498	0	17.0211	-6.5078	0.030244	DOWN
Cluster-8095.73489	0	5.16093	-4.7871	0.030374	DOWN
Cluster-8095.28110	0	7.34292	-5.2924	0.030528	DOWN
Cluster-17112.1	0	15.7641	-6.3995	0.030553	DOWN
Cluster-8095.21616	0	15.8129	-6.4039	0.030927	DOWN
Cluster-7564.1	0	6.77341	-5.1683	0.031166	DOWN
Cluster-8095.90039	0	15.8156	-6.4042	0.031243	DOWN
Cluster-22053.4	0	15.496	-6.3748	0.031306	DOWN
Cluster-8095.91586	0	15.756	-6.3988	0.031366	DOWN
Cluster-8095.55051	0	17.3233	-6.534	0.031517	DOWN
Cluster-8095.33501	0	17.6246	-6.5601	0.031539	DOWN
Cluster-8095.83965	0	15.2414	-6.351	0.031758	DOWN
Cluster-8095.4954	0	15.2441	-6.3512	0.031765	DOWN
Cluster-8095.5183	0	16.3028	-6.4443	0.031993	DOWN
Cluster-8095.69580	0	16.9421	-6.4988	0.032235	DOWN
Cluster-8095.65128	0	5.56453	-4.8885	0.032325	DOWN
Cluster-8095.2881	0	15.7478	-6.398	0.032562	DOWN
Cluster-8095.80738	0	16.7674	-6.4866	0.032707	DOWN
Cluster-8095.71624	0	14.9733	-6.3254	0.032896	DOWN
Cluster-8095.85938	0	20.173	-6.7543	0.03304	DOWN
Cluster-8095.94063	0	7.3042	-5.28	0.033072	DOWN
Cluster-8095.84913	0	14.9571	-6.3238	0.033209	DOWN
Cluster-8095.75034	0	16.0687	-6.4247	0.033707	DOWN
Cluster-8095.69452	0	15.8318	-6.4056	0.03397	DOWN
Cluster-8095.16227	0	14.6863	-6.2975	0.034327	DOWN
Cluster-8095.26210	0	14.6863	-6.2975	0.034327	DOWN
Cluster-8095.6973	0	5.44162	-4.8693	0.034441	DOWN
Cluster-8095.68718	0	14.7133	-6.3001	0.034572	DOWN
Cluster-13234.5	0	7.22097	-5.2719	0.034575	DOWN
Cluster-8095.86399	0	16.362	-6.4514	0.034667	DOWN
Cluster-5812.0	0	5.2883	-4.8137	0.034701	DOWN
Cluster-8095.16307	0	5.0264	-4.752	0.034761	DOWN
Cluster-8095.60452	0	19.7401	-6.7189	0.034804	DOWN
Cluster-8095.7219	0	6.90234	-5.2041	0.034804	DOWN
Cluster-12702.2	0	15.6535	-6.3867	0.03495	DOWN
Cluster-8095.92511	0	14.9381	-6.322	0.035097	DOWN
Cluster-8095.18284	0	14.6754	-6.2964	0.035151	DOWN
Cluster-8095.90118	0	15.5118	-6.3734	0.035281	DOWN
Cluster-8095.8355	0	6.68012	-5.1653	0.035338	DOWN
Cluster-9309.1	0	14.4317	-6.2723	0.035355	DOWN
Cluster-8095.9168	0	15.6634	-6.3879	0.035567	DOWN
Cluster-5353.7	0	14.4371	-6.2728	0.035574	DOWN
Cluster-8095.80951	0	15.3701	-6.3599	0.035701	DOWN
Cluster-8095.50737	0	14.41	-6.2701	0.035829	DOWN
Cluster-11560.2	0	5.28463	-4.8188	0.03583	DOWN
Cluster-8095.3407	0	5.28463	-4.8188	0.03583	DOWN
Cluster-8095.89928	0	15.2844	-6.3516	0.035843	DOWN
Cluster-8095.72314	0	6.40756	-5.1021	0.036152	DOWN
Cluster-8095.81560	0	5.42013	-4.8475	0.036327	DOWN
Cluster-8095.13399	0	15.5637	-6.3809	0.036402	DOWN
Cluster-127.0	0	14.15	-6.2439	0.036587	DOWN
Cluster-8095.28942	0	14.1609	-6.245	0.036694	DOWN
Cluster-8095.13964	0	16.5136	-6.4652	0.036796	DOWN
Cluster-8095.89057	0	14.1419	-6.2431	0.03688	DOWN
Cluster-8886.3	0	14.1419	-6.2431	0.03688	DOWN
Cluster-8095.10997	0	8.92481	-5.5676	0.037218	DOWN
Cluster-8095.85130	0	17.3179	-6.5298	0.037225	DOWN
Cluster-9075.5	0	5.02098	-4.7504	0.037244	DOWN
Cluster-19784.0	0	7.57423	-5.3292	0.037314	DOWN
Cluster-16149.1	0	14.735	-6.3021	0.037502	DOWN
Cluster-18760.0	0	15.0101	-6.3246	0.037709	DOWN
Cluster-8095.78210	0	14.3938	-6.2685	0.037792	DOWN
Cluster-21859.10	0	14.9352	-6.3175	0.037919	DOWN
Cluster-18592.3	0	17.9869	-6.5845	0.037933	DOWN
Cluster-8095.23077	0	14.4588	-6.2749	0.038078	DOWN
Cluster-8095.93350	0	14.1284	-6.2417	0.038157	DOWN
Cluster-8095.3487	0	5.68552	-4.9184	0.03824	DOWN
Cluster-8095.42170	0	19.4147	-6.6992	0.038415	DOWN
Cluster-8095.40131	0	15.0083	-6.3241	0.038491	DOWN
Cluster-23469.2	0	13.8982	-6.218	0.038672	DOWN
Cluster-8095.93612	0	16.2436	-6.4416	0.038926	DOWN
Cluster-8095.80355	0	13.6003	-6.1868	0.03955	DOWN
Cluster-8095.94071	0	14.5594	-6.2819	0.039593	DOWN
Cluster-8095.75374	0	14.872	-6.3107	0.039795	DOWN
Cluster-16598.6	0	5.71882	-4.9358	0.039839	DOWN
Cluster-4528.1	0	13.909	-6.219	0.040069	DOWN
Cluster-4564.0	0	5.03453	-4.7539	0.04051	DOWN
Cluster-92.0	0	5.01381	-4.742	0.04051	DOWN
Cluster-1655.0	0	4.75559	-4.6716	0.040702	DOWN
Cluster-8095.35172	0	4.75559	-4.6716	0.040702	DOWN
Cluster-8095.92059	0	4.75559	-4.6716	0.040702	DOWN
Cluster-24399.0	0	4.74842	-4.6622	0.040773	DOWN
Cluster-8095.26034	0	6.08912	-5.0138	0.040783	DOWN
Cluster-8095.6223	0	13.3403	-6.159	0.040872	DOWN
Cluster-8095.15788	0	15.9915	-6.4199	0.041007	DOWN
Cluster-8095.10707	0	4.88295	-4.6998	0.041176	DOWN
Cluster-21859.3	0	14.6152	-6.2885	0.041426	DOWN
Cluster-8095.62446	0	15.301	-6.3512	0.041613	DOWN
Cluster-8095.37762	0	17.194	-6.5239	0.041741	DOWN
Cluster-8095.66464	0	15.4328	-6.3635	0.041967	DOWN
Cluster-8095.42497	0	14.2464	-6.249	0.042001	DOWN
Cluster-8095.13930	0	5.01478	-4.736	0.042288	DOWN
Cluster-18296.2	0	14.3057	-6.2573	0.042336	DOWN
Cluster-8095.34687	0	14.3057	-6.2573	0.042336	DOWN
Cluster-8095.48226	0	16.2336	-6.4364	0.04239	DOWN
Cluster-17061.0	0	4.6166	-4.6248	0.042945	DOWN
Cluster-8095.61994	0	7.45192	-5.3217	0.043237	DOWN
Cluster-7190.0	0	4.89186	-4.7155	0.043644	DOWN
Cluster-14224.2	0	13.7389	-6.198	0.04374	DOWN
Cluster-24595.4	0	13.7389	-6.198	0.04374	DOWN
Cluster-83.0	0	13.0858	-6.1311	0.043861	DOWN
Cluster-8095.12066	0	15.0142	-6.3279	0.043963	DOWN
Cluster-8095.2683	0	5.29372	-4.8161	0.044094	DOWN
Cluster-1306.0	0	5.28017	-4.8125	0.044199	DOWN
Cluster-8095.57796	0	13.7487	-6.1995	0.04421	DOWN
Cluster-8095.51071	0	14.5989	-6.2873	0.044449	DOWN
Cluster-8095.51902	0	13.3024	-6.1548	0.044798	DOWN
Cluster-8095.88755	0	7.31293	-5.2936	0.04482	DOWN
Cluster-8095.70334	0	15.2722	-6.3482	0.04489	DOWN
Cluster-8095.72343	0	14.0948	-6.2329	0.044937	DOWN
Cluster-8095.88430	0	13.037	-6.1258	0.045008	DOWN
Cluster-8095.86350	0	12.8095	-6.1004	0.045066	DOWN
Cluster-8095.74323	0	14.0596	-6.2293	0.045074	DOWN
Cluster-8095.25831	0	13.9251	-6.2156	0.045188	DOWN
Cluster-8095.30680	0	13.4653	-6.169	0.045247	DOWN
Cluster-8095.85997	0	13.7905	-6.2017	0.045385	DOWN
Cluster-16486.0	0	5.57248	-4.9048	0.04561	DOWN
Cluster-8095.1601	0	13.8332	-6.2111	0.045839	DOWN
Cluster-6480.5	0	5.03724	-4.7545	0.04584	DOWN
Cluster-8095.24371	0	12.8149	-6.101	0.045846	DOWN
Cluster-8095.66439	0	12.8149	-6.101	0.045846	DOWN
Cluster-8095.42172	0	12.5252	-6.0681	0.045901	DOWN
Cluster-8095.80579	0	12.7689	-6.0959	0.046048	DOWN
Cluster-8095.82993	0	4.75384	-4.664	0.046184	DOWN
Cluster-8095.68097	0	13.0316	-6.1252	0.046287	DOWN
Cluster-8095.85281	0	13.7685	-6.2024	0.046463	DOWN
Cluster-15148.4	0	13.2576	-6.1468	0.046526	DOWN
Cluster-8095.67072	0	13.4851	-6.1719	0.046565	DOWN
Cluster-8095.35519	0	4.89999	-4.7176	0.046846	DOWN
Cluster-8095.72622	0	12.8204	-6.1016	0.046911	DOWN
Cluster-17118.7	0	13.0289	-6.1249	0.047069	DOWN
Cluster-8095.44882	0	13.9233	-6.215	0.047147	DOWN
Cluster-8095.25746	0	13.5197	-6.173	0.047338	DOWN
Cluster-8095.14520	0	16.6291	-6.4711	0.047396	DOWN
Cluster-8095.89646	0	16.6291	-6.4711	0.047396	DOWN
Cluster-9165.1	0	15.0176	-6.3239	0.047508	DOWN
Cluster-5625.2	0	13.3852	-6.1587	0.047586	DOWN
Cluster-8095.84568	0	12.2462	-6.0357	0.047689	DOWN
Cluster-8095.71513	0	13.294	-6.1489	0.04773	DOWN
Cluster-8095.16002	0	13.0402	-6.1219	0.047923	DOWN
Cluster-8095.63844	0	12.2571	-6.0369	0.047971	DOWN
Cluster-9142.0	0	4.47935	-4.5847	0.048475	DOWN
Cluster-8095.77820	0	13.5337	-6.1779	0.048571	DOWN
Cluster-8095.87480	0	15.1359	-6.3352	0.048743	DOWN
Cluster-8095.83217	0	5.28114	-4.808	0.048756	DOWN
Cluster-12388.0	0	13.416	-6.1616	0.049181	DOWN
Cluster-21372.0	0	12.8523	-6.1021	0.049279	DOWN
Cluster-8095.90079	0	13.6796	-6.1894	0.049314	DOWN
Cluster-8095.37780	0	13.6525	-6.1866	0.049433	DOWN
Cluster-8095.36012	0	13.2489	-6.1436	0.049439	DOWN
Cluster-8095.22415	0	13.0797	-6.1281	0.049537	DOWN
Cluster-8095.80857	0	13.8114	-6.2032	0.049574	DOWN
Cluster-6977.6	0	13.9433	-6.2168	0.049991	DOWN
Cluster-8095.33664	0.26156	76.4875	-7.7116	9.14e-09	DOWN
Cluster-8095.6661	0.26156	22.6821	-5.9618	3.82e-05	DOWN
Cluster-8095.26041	0.26156	22.1379	-5.9221	0.00010821	DOWN
Cluster-8095.18045	0.26156	21.136	-5.853	0.000192	DOWN
Cluster-8095.9045	0.26156	82.9509	-7.8315	0.00019266	DOWN
Cluster-526.3	0.26156	14.6477	-5.3321	0.00091049	DOWN
Cluster-8095.75442	0.26156	19.4879	-5.733	0.0013121	DOWN
Cluster-19947.3	0.26156	25.9334	-6.1504	0.0014615	DOWN
Cluster-8095.91437	0.26156	12.7718	-5.1384	0.0016807	DOWN
Cluster-8095.66402	0.26156	19.6168	-5.7459	0.0020864	DOWN
Cluster-8095.42155	0.26156	11.8124	-5.0138	0.002563	DOWN
Cluster-8095.77252	0.26156	63.2184	-7.4398	0.0026561	DOWN
Cluster-8095.501	0.26156	10.8465	-4.8901	0.0030964	DOWN
Cluster-18361.1	0.26156	10.0483	-4.7864	0.0033785	DOWN
Cluster-1883.0	0.26156	12.0865	-5.0602	0.0050362	DOWN
Cluster-8095.70473	0.26156	12.8908	-5.1524	0.0052889	DOWN
Cluster-8037.4	0.26156	32.9256	-6.5	0.0055829	DOWN
Cluster-5256.1	0.26156	16.1992	-5.4806	0.005639	DOWN
Cluster-12417.5	0.26156	10.0338	-4.788	0.0064176	DOWN
Cluster-8095.82786	0.26156	13.6634	-5.2184	0.008165	DOWN
Cluster-1849.0	0.26156	27.8154	-6.2569	0.0087936	DOWN
Cluster-8095.60140	0.26156	13.9867	-5.2693	0.0090149	DOWN
Cluster-8095.7057	0.26156	8.27983	-4.5116	0.0091761	DOWN
Cluster-8095.80461	0.26156	10.5979	-4.8714	0.0095199	DOWN
Cluster-17434.0	0.26156	26.074	-6.1638	0.010142	DOWN
Cluster-2090.0	0.26156	8.15072	-4.4912	0.010413	DOWN
Cluster-8095.74638	0.26156	11.0948	-4.9215	0.011716	DOWN
Cluster-8095.84458	0.26156	22.3232	-5.9401	0.012732	DOWN
Cluster-8095.23747	0.26156	8.269	-4.5089	0.014163	DOWN
Cluster-8095.33861	0.26156	21.9928	-5.9186	0.014845	DOWN
Cluster-8095.29793	0.26156	22.4548	-5.9449	0.01515	DOWN
Cluster-8095.2409	0.26156	23.9277	-6.0346	0.015284	DOWN
Cluster-8095.86777	0.26156	7.06205	-4.2832	0.016014	DOWN
Cluster-8095.66912	0.26156	21.7634	-5.8998	0.016235	DOWN
Cluster-8095.81520	0.26156	7.34641	-4.3399	0.016413	DOWN
Cluster-8095.48777	0.26156	20.4573	-5.8143	0.016836	DOWN
Cluster-8095.31473	0.26156	21.1042	-5.8557	0.017264	DOWN
Cluster-8095.21981	0.26156	9.67997	-4.7353	0.01996	DOWN
Cluster-8095.74495	0.26156	6.50784	-4.1568	0.021993	DOWN
Cluster-8095.94541	0.26156	7.1958	-4.2956	0.023729	DOWN
Cluster-8095.76738	0.26156	6.38956	-4.1335	0.024132	DOWN
Cluster-16644.0	0.26156	18.2494	-5.6429	0.025936	DOWN
Cluster-8095.11759	0.26156	22.1613	-5.9231	0.027543	DOWN
Cluster-8095.85062	0.26156	14.7052	-5.339	0.029095	DOWN
Cluster-8095.36158	0.26156	5.84968	-4.0125	0.033334	DOWN
Cluster-8095.25976	0.26156	15.5844	-5.4147	0.033784	DOWN
Cluster-2156.1	0.26156	5.56803	-3.9414	0.035205	DOWN
Cluster-8095.70511	0.26156	18.1187	-5.6318	0.03682	DOWN
Cluster-8095.38222	0.26156	14.7486	-5.3428	0.037083	DOWN
Cluster-8095.88110	0.26156	5.97512	-4.0464	0.037301	DOWN
Cluster-8095.73025	0.26156	13.7993	-5.2426	0.03816	DOWN
Cluster-8095.94741	0.26156	12.5333	-5.109	0.039601	DOWN
Cluster-8095.3171	0.26156	5.99409	-4.0499	0.042235	DOWN
Cluster-8095.332	0.26156	6.39847	-4.1458	0.04396	DOWN
Cluster-8095.2982	0.26156	7.44241	-4.337	0.044134	DOWN
Cluster-8095.1450	0.26156	12.6349	-5.1136	0.044385	DOWN
Cluster-8095.20823	0.26156	11.6883	-5.0086	0.045066	DOWN
Cluster-3177.0	0.26156	5.02369	-3.7918	0.045844	DOWN
Cluster-1894.0	0.26156	5.28288	-3.8464	0.049409	DOWN
Cluster-8095.22131	0.381116	46.165	-6.9856	2e-07	DOWN
Cluster-8095.78201	0.381116	23.1171	-5.9923	7.3e-05	DOWN
Cluster-8095.38199	0.381116	22.0745	-5.9235	0.00068839	DOWN
Cluster-8095.8627	0.381116	15.315	-5.3912	0.00077977	DOWN
Cluster-8095.8074	0.381116	33.3147	-6.5181	0.00094505	DOWN
Cluster-8095.10735	0.381116	13.56	-5.2171	0.0010565	DOWN
Cluster-8095.91358	0.381116	18.5374	-5.6742	0.0012355	DOWN
Cluster-8095.39557	0.381116	62.0177	-7.4111	0.0017596	DOWN
Cluster-8095.17187	0.381116	14.0275	-5.2715	0.0022778	DOWN
Cluster-8095.11414	0.381116	11.1289	-4.9355	0.0022877	DOWN
Cluster-8095.72887	0.381116	22.076	-5.9245	0.0023987	DOWN
Cluster-8095.7249	0.381116	35.1778	-6.5934	0.0062259	DOWN
Cluster-8095.72918	0.381116	8.94805	-4.6079	0.0087205	DOWN
Cluster-8095.1256	0.381116	7.75621	-4.4209	0.015517	DOWN
Cluster-15208.0	0.381116	11.4161	-4.9659	0.016184	DOWN
Cluster-8095.69937	0.381116	23.7857	-6.0309	0.022126	DOWN
Cluster-5334.7	0.381116	18.3944	-5.6564	0.022193	DOWN
Cluster-8095.26059	0.381116	16.8636	-5.5362	0.022303	DOWN
Cluster-180.0	0.381116	16.5657	-5.5105	0.025115	DOWN
Cluster-8095.52635	0.381116	7.21555	-4.3102	0.025738	DOWN
Cluster-8095.29243	0.381116	15.5366	-5.4181	0.026991	DOWN
Cluster-3877.0	0.381116	6.63869	-4.1894	0.029744	DOWN
Cluster-8095.3584	0.381116	13.3186	-5.1965	0.035467	DOWN
Cluster-8095.430	0.381116	5.56532	-3.9406	0.036144	DOWN
Cluster-8095.66058	0.381116	7.73839	-4.4008	0.036537	DOWN
Cluster-14996.4	0.381116	14.5002	-5.3104	0.038158	DOWN
Cluster-8095.16815	0.381116	12.4452	-5.093	0.045091	DOWN
Cluster-8095.34027	0.381116	5.01652	-3.779	0.046249	DOWN
Cluster-8095.86211	0.381116	13.6697	-5.2243	0.047824	DOWN
Cluster-8095.71609	0.390506	75.257	-7.6887	1.14e-08	DOWN
Cluster-8095.25939	0.390506	83.0672	-7.8326	3.8e-08	DOWN
Cluster-8095.34808	0.390506	67.7453	-7.5412	8.59e-08	DOWN
Cluster-8095.83433	0.390506	32.4577	-6.4803	3.99e-06	DOWN
Cluster-8095.86733	0.390506	91.8758	-7.9799	1.37e-05	DOWN
Cluster-8095.27983	0.390506	48.043	-7.0387	2.17e-05	DOWN
Cluster-8095.63439	0.390506	29.8133	-6.3595	0.00010666	DOWN
Cluster-8095.90488	0.390506	15.2137	-5.3876	0.00045828	DOWN
Cluster-8095.7048	0.390506	27.0951	-6.2214	0.00052093	DOWN
Cluster-8095.63253	0.390506	14.7027	-5.3409	0.0014969	DOWN
Cluster-18732.1	0.390506	54.2956	-7.2208	0.0021933	DOWN
Cluster-8095.78492	0.390506	14.5773	-5.3267	0.0024607	DOWN
Cluster-8095.77094	0.390506	14.5753	-5.3293	0.0032038	DOWN
Cluster-8095.83923	0.390506	15.4942	-5.4174	0.0035965	DOWN
Cluster-8095.18295	0.390506	11.4086	-4.9769	0.0041068	DOWN
Cluster-8095.22900	0.390506	13.7307	-5.2331	0.004837	DOWN
Cluster-8095.50941	0.390506	18.02	-5.6329	0.0052652	DOWN
Cluster-8095.26404	0.390506	9.37664	-4.6923	0.0055587	DOWN
Cluster-8095.1539	0.390506	14.7809	-5.3361	0.010287	DOWN
Cluster-11194.0	0.390506	14.6197	-5.3288	0.011677	DOWN
Cluster-8095.7112	0.390506	7.88804	-4.4435	0.01202	DOWN
Cluster-8095.71894	0.390506	21.7139	-5.9001	0.015821	DOWN
Cluster-10481.0	0.390506	8.58317	-4.5618	0.018976	DOWN
Cluster-8095.31086	0.390506	8.17414	-4.4971	0.019815	DOWN
Cluster-17063.0	0.390506	6.65941	-4.201	0.021417	DOWN
Cluster-13234.7	0.390506	19.6639	-5.7571	0.021715	DOWN
Cluster-8095.32424	0.390506	9.87955	-4.7606	0.022524	DOWN
Cluster-8095.32873	0.390506	8.17956	-4.4974	0.022867	DOWN
Cluster-20504.1	0.390506	6.52487	-4.1736	0.028481	DOWN
Cluster-8095.56879	0.390506	15.9693	-5.455	0.031838	DOWN
Cluster-16355.0	0.390506	14.3938	-5.3082	0.03245	DOWN
Cluster-8095.29895	0.390506	13.6274	-5.2294	0.034276	DOWN
Cluster-8095.6703	0.390506	13.6382	-5.2304	0.035982	DOWN
Cluster-8095.15125	0.390506	12.517	-5.1072	0.038672	DOWN
Cluster-8095.93929	0.390506	13.5675	-5.2152	0.040161	DOWN
Cluster-8095.9841	0.390506	14.5977	-5.3196	0.041026	DOWN
Cluster-949.8	0.390506	13.1622	-5.1715	0.042134	DOWN
Cluster-8095.78485	0.390506	5.02194	-3.7802	0.043667	DOWN
Cluster-11928.12	0.390506	12.276	-5.0789	0.043815	DOWN
Cluster-8095.83051	0.390506	11.691	-5.0089	0.044342	DOWN
Cluster-8095.85294	0.390506	11.4311	-4.9766	0.045414	DOWN
Cluster-8095.12375	0.390506	5.16539	-3.8364	0.048163	DOWN
Cluster-8095.10514	0.523121	110.854	-7.4497	7.23e-09	DOWN
Cluster-8095.72915	0.523121	45.5506	-6.1868	6.86e-06	DOWN
Cluster-8095.50895	0.523121	48.0085	-6.3015	6.95e-05	DOWN
Cluster-20437.0	0.523121	30.8524	-5.6437	0.00011907	DOWN
Cluster-10383.0	0.523121	19.9703	-5.0003	0.00038459	DOWN
Cluster-8095.74396	0.523121	18.1847	-4.865	0.00061105	DOWN
Cluster-22452.0	0.523121	26.9408	-5.4734	0.00065398	DOWN
Cluster-8095.4823	0.523121	26.953	-5.4712	0.00070485	DOWN
Cluster-21410.0	0.523121	26.178	-5.4262	0.00089937	DOWN
Cluster-8095.10789	0.523121	12.8947	-4.3862	0.0036781	DOWN
Cluster-8095.2821	0.523121	67.5375	-6.88	0.0036901	DOWN
Cluster-8095.1389	0.523121	28.0075	-5.568	0.0042966	DOWN
Cluster-8095.83973	0.523121	20.2931	-5.0822	0.0048069	DOWN
Cluster-8095.87492	0.523121	22.9924	-5.2738	0.0048763	DOWN
Cluster-8095.32838	0.523121	17.8756	-4.8938	0.0058642	DOWN
Cluster-8095.81471	0.523121	19.1321	-5.0047	0.0066306	DOWN
Cluster-8095.1696	0.523121	16.5612	-4.8117	0.010325	DOWN
Cluster-8095.12404	0.523121	12.8033	-4.4218	0.011077	DOWN
Cluster-8095.14083	0.523121	12.3478	-4.355	0.012284	DOWN
Cluster-8095.45710	0.523121	34.2255	-5.9008	0.012576	DOWN
Cluster-8095.15631	0.523121	34.2047	-5.9005	0.015192	DOWN
Cluster-6002.2	0.523121	11.2903	-4.2431	0.015369	DOWN
Cluster-8095.13845	0.523121	29.6758	-5.6944	0.015452	DOWN
Cluster-2401.0	0.523121	9.9291	-4.0433	0.015687	DOWN
Cluster-8095.58264	0.523121	13.6912	-4.5231	0.016182	DOWN
Cluster-15791.8	0.523121	10.6188	-4.1476	0.016632	DOWN
Cluster-2893.0	0.523121	9.35418	-3.9471	0.01779	DOWN
Cluster-20187.0	0.523121	11.1639	-4.2407	0.02188	DOWN
Cluster-8095.29185	0.523121	29.7814	-5.7039	0.022802	DOWN
Cluster-21035.3	0.523121	10.866	-4.2035	0.024022	DOWN
Cluster-8095.64536	0.523121	23.4092	-5.3543	0.024261	DOWN
Cluster-8095.90447	0.523121	24.347	-5.4115	0.026446	DOWN
Cluster-8095.18419	0.523121	9.78006	-4.0523	0.029857	DOWN
Cluster-2800.0	0.523121	7.33111	-3.6025	0.033731	DOWN
Cluster-5256.0	0.523121	8.40798	-3.8247	0.035243	DOWN
Cluster-8095.20020	0.523121	8.39558	-3.8069	0.036884	DOWN
Cluster-8095.6337	0.523121	7.59302	-3.6543	0.039159	DOWN
Cluster-8095.23792	0.523121	19.0003	-5.0588	0.039944	DOWN
Cluster-8095.90964	0.523121	15.813	-4.7751	0.040532	DOWN
Cluster-8095.11106	0.523121	19.394	-5.084	0.041295	DOWN
Cluster-8095.11691	0.523121	19.0653	-5.0592	0.04175	DOWN
Cluster-6002.3	0.523121	9.67262	-4.0536	0.043589	DOWN
Cluster-8095.94820	0.523121	6.78407	-3.4942	0.04365	DOWN
Cluster-8095.1840	0.523121	13.6517	-4.5575	0.044988	DOWN
Cluster-8095.7992	0.523121	7.34466	-3.6243	0.04721	DOWN
Cluster-8095.32296	0.523121	10.1024	-4.1226	0.049199	DOWN
Cluster-8095.90671	0.642677	27.1409	-5.3549	2.51e-05	DOWN
Cluster-8095.50634	0.642677	14.2238	-4.4224	0.0031769	DOWN
Cluster-8095.29336	0.642677	29.3702	-5.4959	0.011108	DOWN
Cluster-3191.0	0.642677	22.6049	-5.1192	0.012891	DOWN
Cluster-8095.90434	0.642677	10.5844	-4.0239	0.017925	DOWN
Cluster-8095.66428	0.642677	18.8297	-4.8569	0.022001	DOWN
Cluster-8095.36202	0.642677	13.12	-4.3177	0.030318	DOWN
Cluster-8095.32812	0.642677	13.9531	-4.4149	0.045728	DOWN
Cluster-1750.0	0.652066	15.1878	-4.5126	0.0011639	DOWN
Cluster-22436.0	0.652066	13.0445	-4.3029	0.001942	DOWN
Cluster-8095.57126	0.652066	13.0048	-4.298	0.0045831	DOWN
Cluster-1320.1	0.652066	12.4715	-4.2265	0.005157	DOWN
Cluster-8095.59964	0.652066	15.1615	-4.5224	0.0062163	DOWN
Cluster-8095.13321	0.652066	12.2088	-4.1992	0.009104	DOWN
Cluster-8095.85512	0.652066	8.81797	-3.7319	0.010876	DOWN
Cluster-8095.73614	0.652066	7.19658	-3.45	0.02222	DOWN
Cluster-8095.9858	0.652066	6.51867	-3.3	0.032436	DOWN
Cluster-8095.94485	0.652066	6.11507	-3.223	0.042501	DOWN
Cluster-8095.88915	0.762232	79.5169	-6.8091	1.33e-05	DOWN
Cluster-8095.38121	0.762232	37.6085	-5.7235	0.00027385	DOWN
Cluster-8095.22709	0.762232	30.888	-5.4472	0.00037091	DOWN
Cluster-8095.83484	0.762232	30.419	-5.4236	0.00059409	DOWN
Cluster-8095.75614	0.762232	45.8735	-5.9875	0.0012096	DOWN
Cluster-8095.55339	0.762232	36.268	-5.6431	0.00306	DOWN
Cluster-8095.84199	0.762232	66.5337	-6.4981	0.0055256	DOWN
Cluster-291.0	0.762232	15.8897	-4.4801	0.0071644	DOWN
Cluster-8095.24545	0.762232	24.2096	-5.0537	0.0090474	DOWN
Cluster-8095.84297	0.762232	14.4092	-4.3366	0.010686	DOWN
Cluster-8095.37277	0.762232	46.7914	-5.9864	0.012565	DOWN
Cluster-8095.66055	0.762232	18.1456	-4.6528	0.012595	DOWN
Cluster-8095.24552	0.762232	11.6651	-4.0342	0.01371	DOWN
Cluster-8095.32764	0.762232	15.7153	-4.4339	0.017436	DOWN
Cluster-8095.36881	0.762232	34.8728	-5.5659	0.01881	DOWN
Cluster-8095.76992	0.762232	13.4199	-4.2221	0.020387	DOWN
Cluster-10095.1	0.762232	13.0894	-4.18	0.029522	DOWN
Cluster-8095.83767	0.762232	10.1728	-3.8281	0.029574	DOWN
Cluster-9124.1	0.762232	8.95521	-3.6396	0.032176	DOWN
Cluster-179.0	0.762232	9.9173	-3.7909	0.034601	DOWN
Cluster-20238.3	0.762232	26.1629	-5.1431	0.038837	DOWN
Cluster-8522.0	0.762232	8.29067	-3.5359	0.039911	DOWN
Cluster-8095.23854	0.762232	7.871	-3.4529	0.045098	DOWN
Cluster-8095.17256	0.762232	9.94091	-3.7797	0.047402	DOWN
Cluster-8095.84864	0.771622	12.5182	-4.1479	0.0052936	DOWN
Cluster-8095.65954	0.771622	20.9732	-4.835	0.012774	DOWN
Cluster-20248.0	0.771622	10.8277	-3.9008	0.018516	DOWN
Cluster-8095.4368	0.771622	8.01619	-3.5013	0.026874	DOWN
Cluster-8095.5715	0.771622	7.58585	-3.3842	0.041481	DOWN
Cluster-6182.0	0.781011	37.9235	-5.755	3.22e-05	DOWN
Cluster-8095.88762	0.781011	46.9462	-6.0164	0.00030719	DOWN
Cluster-8095.94454	0.781011	22.9459	-5.0101	0.00066885	DOWN
Cluster-20740.2	0.781011	23.2307	-5.0288	0.00092829	DOWN
Cluster-8095.53032	0.781011	53.3063	-6.1765	0.0017601	DOWN
Cluster-8095.32097	0.781011	34.6286	-5.561	0.0025543	DOWN
Cluster-665.2	0.781011	29.7654	-5.348	0.0027412	DOWN
Cluster-2470.0	0.781011	15.7716	-4.4662	0.0036716	DOWN
Cluster-12619.0	0.781011	14.8138	-4.3766	0.0044111	DOWN
Cluster-23789.2	0.781011	13.1781	-4.2049	0.0067769	DOWN
Cluster-15797.1	0.781011	13.3171	-4.2194	0.0070713	DOWN
Cluster-16728.0	0.781011	14.4909	-4.3182	0.010088	DOWN
Cluster-19059.0	0.781011	23.5166	-4.999	0.010917	DOWN
Cluster-8095.9311	0.781011	14.4011	-4.3173	0.011686	DOWN
Cluster-8095.89771	0.781011	10.8679	-3.9182	0.016946	DOWN
Cluster-8095.35993	0.781011	15.5765	-4.4102	0.019746	DOWN
Cluster-3705.2	0.781011	35.0325	-5.5464	0.020714	DOWN
Cluster-5993.0	0.781011	10.0708	-3.7972	0.030623	DOWN
Cluster-8095.71924	0.781011	12.0445	-4.0326	0.030654	DOWN
Cluster-8095.27067	0.781011	15.5657	-4.3942	0.036129	DOWN
Cluster-8095.17853	0.781011	9.21073	-3.6523	0.040743	DOWN
Cluster-7037.0	0.781011	8.68711	-3.5733	0.041062	DOWN
Cluster-13271.1	0.781011	8.94341	-3.6167	0.042135	DOWN
Cluster-8095.1379	0.781011	8.29338	-3.5173	0.042931	DOWN
Cluster-1797.11	0.781011	9.34623	-3.6638	0.047532	DOWN
Cluster-8095.20719	0.781011	23.0544	-4.9385	0.049583	DOWN
Cluster-8095.63379	0.784681	50.2757	-5.8239	0.0001596	DOWN
Cluster-13822.0	0.784681	28.2737	-4.9601	0.00023851	DOWN
Cluster-8095.5651	0.784681	40.6694	-5.5168	0.00031545	DOWN
Cluster-20476.0	0.784681	37.0962	-5.4146	0.0016415	DOWN
Cluster-8095.39609	0.784681	17.3812	-4.2662	0.0020514	DOWN
Cluster-8095.36138	0.784681	16.1528	-4.1646	0.0037584	DOWN
Cluster-8095.83438	0.784681	17.2836	-4.2824	0.0046409	DOWN
Cluster-8095.43544	0.784681	15.4944	-4.1183	0.0051028	DOWN
Cluster-8095.87588	0.784681	22.8468	-4.7234	0.0078617	DOWN
Cluster-8095.76180	0.784681	17.7773	-4.3448	0.0082622	DOWN
Cluster-8095.65139	0.784681	19.7018	-4.5016	0.0083631	DOWN
Cluster-8095.6441	0.784681	22.9935	-4.733	0.011652	DOWN
Cluster-14326.4	0.784681	14.9725	-4.098	0.012886	DOWN
Cluster-5537.6	0.784681	12.7636	-3.8542	0.013686	DOWN
Cluster-8095.88636	0.784681	11.824	-3.7343	0.014766	DOWN
Cluster-8095.81186	0.784681	11.6752	-3.7122	0.015663	DOWN
Cluster-8095.19719	0.784681	14.9172	-4.1016	0.024131	DOWN
Cluster-8095.90768	0.784681	11.5757	-3.7309	0.027145	DOWN
Cluster-21216.7	0.784681	16.5062	-4.2582	0.027268	DOWN
Cluster-1583.0	0.784681	10.1891	-3.536	0.028098	DOWN
Cluster-8095.43565	0.784681	18.2748	-4.4273	0.03128	DOWN
Cluster-8095.18161	0.784681	9.51021	-3.4454	0.038617	DOWN
Cluster-8095.57832	0.784681	8.94979	-3.3403	0.040454	DOWN
Cluster-8095.82602	0.784681	10.8823	-3.6584	0.042245	DOWN
Cluster-8095.3532	0.784681	8.4225	-3.2594	0.044884	DOWN
Cluster-8095.12055	0.784681	8.54445	-3.2749	0.045039	DOWN
Cluster-1385.0	0.784681	9.3838	-3.4351	0.046614	DOWN
Cluster-12266.0	0.784681	9.48793	-3.4338	0.047019	DOWN
Cluster-8095.70767	0.904237	18.3481	-4.2492	0.00055923	DOWN
Cluster-19821.2	0.904237	13.7145	-3.8311	0.0036791	DOWN
Cluster-8095.86280	0.904237	12.76	-3.7527	0.0093463	DOWN
Cluster-8095.75623	0.904237	9.7479	-3.3465	0.02629	DOWN
Cluster-2634.0	0.904237	8.28158	-3.1341	0.035562	DOWN
Cluster-8095.86239	0.904237	7.47727	-2.9851	0.041781	DOWN
Cluster-2931.0	0.904237	16.5576	-4.1566	0.043771	DOWN
Cluster-8095.84797	0.913627	26.3136	-4.7727	0.00015378	DOWN
Cluster-8095.82706	0.913627	80.3548	-6.4207	0.0015469	DOWN
Cluster-37.2	0.913627	12.8784	-3.7418	0.0047452	DOWN
Cluster-8095.11948	0.913627	33.5477	-5.1601	0.011199	DOWN
Cluster-8447.0	0.913627	9.76591	-3.3358	0.015366	DOWN
Cluster-13993.0	0.913627	7.6056	-2.9839	0.039042	DOWN
Cluster-8095.22571	0.913627	8.26201	-3.0986	0.043179	DOWN
Cluster-8095.8995	1.02379	14.8517	-3.8746	0.013338	DOWN
Cluster-8095.38812	1.02379	7.33382	-2.8573	0.042545	DOWN
Cluster-14991.0	1.03318	10.1918	-3.3418	0.0079664	DOWN
Cluster-8095.16476	1.03318	8.96954	-3.1526	0.012014	DOWN
Cluster-8095.15696	1.04257	73.3015	-6.1611	0.0002042	DOWN
Cluster-8095.29610	1.04257	32.2431	-4.9637	0.018347	DOWN
Cluster-8095.80675	1.04257	8.95774	-3.1418	0.031797	DOWN
Cluster-8095.76729	1.04624	103.54	-6.409	1.5e-08	DOWN
Cluster-8174.2	1.04624	39.4858	-5.0309	2.42e-05	DOWN
Cluster-8095.76566	1.04624	82.3693	-6.1603	8.68e-05	DOWN
Cluster-18236.1	1.04624	69.8079	-5.93	0.00028644	DOWN
Cluster-8095.45013	1.04624	39.8846	-5.1093	0.0011388	DOWN
Cluster-15838.2	1.04624	29.2952	-4.653	0.0013917	DOWN
Cluster-8095.33267	1.04624	22.1134	-4.2296	0.0019139	DOWN
Cluster-8095.92257	1.04624	25.9415	-4.4805	0.0022693	DOWN
Cluster-2779.0	1.04624	40.7883	-5.1721	0.0037935	DOWN
Cluster-8095.616	1.04624	21.3524	-4.1974	0.0045249	DOWN
Cluster-3189.0	1.04624	18.1964	-3.9565	0.004847	DOWN
Cluster-8095.3919	1.04624	16.5643	-3.8204	0.0070145	DOWN
Cluster-5722.0	1.04624	22.8696	-4.3186	0.010784	DOWN
Cluster-8095.4969	1.04624	18.6385	-4.0221	0.011699	DOWN
Cluster-8095.84592	1.04624	15.5912	-3.7429	0.01197	DOWN
Cluster-8095.21694	1.04624	17.6073	-3.9276	0.013233	DOWN
Cluster-8095.83146	1.04624	28.1297	-4.6464	0.014453	DOWN
Cluster-8095.35448	1.04624	16.1564	-3.8017	0.01455	DOWN
Cluster-8095.2714	1.04624	21.1156	-4.2095	0.016437	DOWN
Cluster-8095.77242	1.04624	27.1564	-4.6027	0.019957	DOWN
Cluster-8095.9313	1.04624	13.0319	-3.4857	0.020173	DOWN
Cluster-8095.67740	1.04624	14.1001	-3.6101	0.025439	DOWN
Cluster-19466.13	1.04624	14.0929	-3.6155	0.03069	DOWN
Cluster-23290.11	1.04624	11.5468	-3.3242	0.033211	DOWN
Cluster-8095.71873	1.04624	12.9071	-3.5091	0.042824	DOWN
Cluster-15257.0	1.04624	11.1209	-3.2688	0.04405	DOWN
Cluster-11792.0	1.04624	11.0151	-3.2676	0.045676	DOWN
Cluster-8095.3569	1.04624	11.1136	-3.275	0.045767	DOWN
Cluster-8095.65963	1.04624	12.7348	-3.4879	0.046601	DOWN
Cluster-8095.60818	1.04624	11.6473	-3.3429	0.047674	DOWN
Cluster-17247.1	1.04624	15.6928	-3.7956	0.048357	DOWN
Cluster-4719.7	1.04624	11.5164	-3.3251	0.048704	DOWN
Cluster-8095.37547	1.04624	10.0483	-3.1239	0.048855	DOWN
Cluster-8095.52488	1.14335	45.9164	-5.4115	0.00012893	DOWN
Cluster-8095.87672	1.14335	31.617	-4.8701	0.0011392	DOWN
Cluster-8095.85979	1.14335	37.5412	-5.0935	0.0053989	DOWN
Cluster-8095.78233	1.14335	18.2316	-4.0676	0.010131	DOWN
Cluster-5426.2	1.14335	16.9956	-3.9684	0.012518	DOWN
Cluster-8095.94677	1.14335	19.4672	-4.1579	0.012985	DOWN
Cluster-8095.32283	1.14335	20.5634	-4.2267	0.017164	DOWN
Cluster-4480.1	1.14335	13.7333	-3.6575	0.022916	DOWN
Cluster-8095.89270	1.14335	19.3263	-4.1369	0.024916	DOWN
Cluster-8095.49309	1.14335	13.2911	-3.6028	0.02633	DOWN
Cluster-2620.0	1.14335	13.9475	-3.6622	0.03484	DOWN
Cluster-8095.865	1.14335	19.4815	-4.1413	0.036547	DOWN
Cluster-8095.30364	1.14335	11.6571	-3.4097	0.041508	DOWN
Cluster-4787.0	1.15274	20.901	-4.3058	0.00030516	DOWN
Cluster-8095.50522	1.15274	14.7904	-3.7945	0.0029983	DOWN
Cluster-8095.53924	1.15274	16.7699	-3.9142	0.027484	DOWN
Cluster-8095.83671	1.16213	26.7077	-4.6462	0.00011833	DOWN
Cluster-23623.0	1.16213	10.8716	-3.3355	0.013757	DOWN
Cluster-8095.83327	1.16213	9.36231	-3.1119	0.02368	DOWN
Cluster-8095.9627	1.16213	17.0713	-3.9323	0.030129	DOWN
Cluster-8095.39249	1.1658	19.7436	-4.0087	0.017776	DOWN
Cluster-8095.80595	1.1658	19.1474	-3.9706	0.020222	DOWN
Cluster-602.0	1.1658	18.3885	-3.9093	0.025464	DOWN
Cluster-8095.52474	1.17152	30.9381	-4.8167	0.0015853	DOWN
Cluster-8095.27200	1.17152	22.5429	-4.3663	0.0029941	DOWN
Cluster-8095.51753	1.17152	72.2111	-5.9796	0.018938	DOWN
Cluster-8095.18392	1.17152	15.4503	-3.8012	0.021427	DOWN
Cluster-8095.82362	1.17152	15.9304	-3.8446	0.024221	DOWN
Cluster-18753.0	1.17152	13.4659	-3.6039	0.033021	DOWN
Cluster-8095.93097	1.17152	17.7358	-3.9843	0.036047	DOWN
Cluster-8095.6982	1.17152	11.6841	-3.4014	0.037243	DOWN
Cluster-8095.48546	1.17519	50.5117	-5.3226	1.05e-05	DOWN
Cluster-24207.0	1.17519	11.4204	-3.1972	0.013774	DOWN
Cluster-8095.93687	1.17519	8.41533	-2.7479	0.038081	DOWN
Cluster-8095.49148	1.17519	10.0356	-3.0285	0.040899	DOWN
Cluster-8095.620	1.17519	9.10486	-2.8869	0.044164	DOWN
Cluster-8095.88679	1.28535	23.7623	-4.1913	0.002025	DOWN
Cluster-7426.1	1.28535	32.997	-4.6672	0.0027695	DOWN
Cluster-8095.89538	1.28535	11.6409	-3.1522	0.032997	DOWN
Cluster-8095.14261	1.28535	9.88942	-2.925	0.044851	DOWN
Cluster-9223.0	1.29474	57.8532	-5.4695	0.00033048	DOWN
Cluster-11851.0	1.29474	13.3225	-3.3455	0.0027031	DOWN
Cluster-8095.3980	1.29474	8.4072	-2.6715	0.024766	DOWN
Cluster-8095.88372	1.30413	74.9371	-5.8356	5.27e-05	DOWN
Cluster-8095.19029	1.30413	18.6656	-3.8338	0.0052339	DOWN
Cluster-8095.70741	1.30413	10.7255	-3.02	0.016201	DOWN
Cluster-8095.6684	1.30413	8.54619	-2.6988	0.037656	DOWN
Cluster-8095.18409	1.30413	9.88515	-2.8963	0.04293	DOWN
Cluster-8095.54543	1.3078	129.903	-6.4616	8.53e-08	DOWN
Cluster-6949.0	1.3078	26.6049	-4.2185	0.0055283	DOWN
Cluster-12143.2	1.3078	21.6223	-3.9153	0.0073317	DOWN
Cluster-8095.42169	1.3078	34.7624	-4.6312	0.0086962	DOWN
Cluster-15063.0	1.3078	43.9685	-4.9869	0.0090537	DOWN
Cluster-20527.2	1.3078	30.1803	-4.4336	0.01427	DOWN
Cluster-8095.87320	1.3078	22.625	-4.0101	0.018449	DOWN
Cluster-8095.94074	1.3078	18.5786	-3.7099	0.022094	DOWN
Cluster-8095.266	1.3078	15.0666	-3.3998	0.024054	DOWN
Cluster-8095.12332	1.3078	16.5329	-3.5359	0.024358	DOWN
Cluster-8095.31878	1.3078	18.6929	-3.7294	0.025167	DOWN
Cluster-8095.56705	1.3078	18.3105	-3.6941	0.026783	DOWN
Cluster-8095.10890	1.3078	18.4002	-3.7148	0.030331	DOWN
Cluster-8095.15416	1.3078	17.1201	-3.6085	0.032152	DOWN
Cluster-3444.0	1.3078	13.8355	-3.2791	0.036233	DOWN
Cluster-8095.28467	1.3078	19.0963	-3.7801	0.042724	DOWN
Cluster-8095.69756	1.3078	12.6212	-3.1484	0.042994	DOWN
Cluster-8095.83984	1.3078	12.2158	-3.1032	0.047508	DOWN
Cluster-8095.38284	1.3078	34.3013	-4.6545	0.048595	DOWN
Cluster-8095.88927	1.3078	12.2114	-3.1015	0.04881	DOWN
Cluster-8095.7209	1.40491	108.736	-6.3004	2.61e-05	DOWN
Cluster-8095.10175	1.40491	15.7286	-3.5063	0.009665	DOWN
Cluster-8095.82091	1.4143	21.726	-4.0001	0.00010606	DOWN
Cluster-8095.61246	1.4143	30.8221	-4.462	0.01501	DOWN
Cluster-15383.0	1.42369	10.1864	-2.8986	0.015463	DOWN
Cluster-5426.0	1.42736	21.2144	-3.8005	0.0044248	DOWN
Cluster-8095.51423	1.42736	26.5389	-4.1552	0.011317	DOWN
Cluster-8095.72911	1.42736	11.8213	-2.9491	0.018617	DOWN
Cluster-8095.45576	1.42736	13.5476	-3.1462	0.020925	DOWN
Cluster-8095.91874	1.42736	29.1613	-4.3076	0.02964	DOWN
Cluster-1193.0	1.42736	10.1829	-2.7332	0.032069	DOWN
Cluster-23771.17	1.43308	19.7544	-3.8041	0.032674	DOWN
Cluster-8528.3	1.43308	10.4798	-2.9118	0.046765	DOWN
Cluster-21632.2	1.43675	18.6164	-3.6101	0.0091409	DOWN
Cluster-8095.5705	1.43675	14.4793	-3.2513	0.030046	DOWN
Cluster-8095.11030	1.43675	11.9198	-2.9622	0.030826	DOWN
Cluster-8095.28581	1.43675	32.9799	-4.4775	0.033478	DOWN
Cluster-14534.0	1.43675	12.0869	-2.99	0.040503	DOWN
Cluster-22462.1	1.52446	32.4116	-4.4726	0.0025198	DOWN
Cluster-8095.75499	1.52446	26.0952	-4.1613	0.0046567	DOWN
Cluster-8095.35177	1.52446	27.4361	-4.2286	0.0047359	DOWN
Cluster-11189.0	1.52446	37.5205	-4.6691	0.0072652	DOWN
Cluster-8095.73782	1.52446	26.4235	-4.1677	0.0075777	DOWN
Cluster-1009.0	1.52446	19.5748	-3.7407	0.016193	DOWN
Cluster-8095.77349	1.52446	17.4844	-3.5689	0.027452	DOWN
Cluster-8095.82478	1.52446	16.3024	-3.4745	0.029466	DOWN
Cluster-8222.0	1.52446	15.5035	-3.3986	0.038934	DOWN
Cluster-8095.62265	1.52446	18.2494	-3.6292	0.040985	DOWN
Cluster-8095.34190	1.52446	22.7281	-3.9279	0.049118	DOWN
Cluster-1797.1	1.53385	306.981	-7.6799	0.0001801	DOWN
Cluster-8095.62832	1.53385	21.1801	-3.8755	0.0016012	DOWN
Cluster-8095.33488	1.54324	26.0954	-4.1283	0.012869	DOWN
Cluster-8095.34580	1.54691	25.656	-3.9902	0.00026741	DOWN
Cluster-8095.32499	1.54691	23.078	-3.866	0.0054048	DOWN
Cluster-8095.87441	1.54691	11.12	-2.7893	0.021064	DOWN
Cluster-8095.25958	1.54691	10.1767	-2.6639	0.043754	DOWN
Cluster-8095.59970	1.55263	20.5044	-3.8046	0.0079805	DOWN
Cluster-11142.0	1.5563	10.4456	-2.6931	0.013972	DOWN
Cluster-8095.55396	1.56202	101.714	-6.119	2.23e-06	DOWN
Cluster-5194.1	1.56202	41.3887	-4.8168	0.00030529	DOWN
Cluster-8095.76276	1.56202	37.3835	-4.6492	0.0032647	DOWN
Cluster-8095.906	1.56202	28.6535	-4.2754	0.0033451	DOWN
Cluster-8095.94675	1.56202	51.1587	-5.0899	0.0035454	DOWN
Cluster-8095.74604	1.56202	33.2563	-4.4759	0.0045637	DOWN
Cluster-8095.37279	1.56202	43.561	-4.8547	0.0047926	DOWN
Cluster-17730.1	1.56202	27.3057	-4.202	0.005289	DOWN
Cluster-8095.75735	1.56202	35.8508	-4.5798	0.0053423	DOWN
Cluster-8095.7934	1.56202	22.2543	-3.9049	0.0091823	DOWN
Cluster-8095.90663	1.56202	18.7211	-3.6455	0.022138	DOWN
Cluster-18093.0	1.56202	17.5355	-3.5552	0.027577	DOWN
Cluster-8095.43481	1.56202	16.958	-3.5022	0.029263	DOWN
Cluster-8095.84026	1.56202	20.5965	-3.7653	0.041743	DOWN
Cluster-8095.782	1.56202	19.0862	-3.6647	0.045428	DOWN
Cluster-8095.53161	1.56569	14.1241	-3.1373	0.0070507	DOWN
Cluster-11017.1	1.56569	12.6365	-2.9734	0.010681	DOWN
Cluster-8963.0	1.56569	12.483	-2.9599	0.01432	DOWN
Cluster-8095.84808	1.56569	9.36405	-2.544	0.039531	DOWN
Cluster-8095.33032	1.56936	45.232	-4.7197	0.00043519	DOWN
Cluster-8095.76202	1.56936	114.709	-6.1066	0.00058043	DOWN
Cluster-8095.84836	1.56936	38.7282	-4.4897	0.00061891	DOWN
Cluster-8095.87152	1.56936	43.9197	-4.6832	0.00077189	DOWN
Cluster-8095.7015	1.56936	35.6931	-4.3751	0.0010066	DOWN
Cluster-8095.84844	1.56936	27.8816	-4.0414	0.0065202	DOWN
Cluster-8095.44258	1.56936	109.88	-6.0773	0.0086302	DOWN
Cluster-8095.21722	1.56936	18.8696	-3.4933	0.031168	DOWN
Cluster-7776.0	1.56936	17.2621	-3.356	0.033074	DOWN
Cluster-8095.87208	1.56936	22.5896	-3.7711	0.039342	DOWN
Cluster-8095.4556	1.66647	15.9367	-3.2622	0.014574	DOWN
Cluster-8095.83279	1.66647	9.65112	-2.5356	0.04728	DOWN
Cluster-8095.20476	1.68892	43.3765	-4.572	6.45e-05	DOWN
Cluster-8095.93994	1.68892	19.7363	-3.4612	0.0080138	DOWN
Cluster-8095.81671	1.69464	15.0937	-3.1684	0.0090794	DOWN
Cluster-8095.49151	1.69464	19.3328	-3.5101	0.041122	DOWN
Cluster-21859.9	1.69831	19.0305	-3.3875	0.0041819	DOWN
Cluster-12244.1	1.69831	10.729	-2.5738	0.046972	DOWN
Cluster-8095.64022	1.78602	25.2669	-3.8539	0.0032432	DOWN
Cluster-8095.35740	1.78602	16.9025	-3.2718	0.042453	DOWN
Cluster-8095.66684	1.79541	31.3334	-4.1785	2.99e-05	DOWN
Cluster-8095.88599	1.79541	21.6472	-3.6415	0.0030359	DOWN
Cluster-8095.25869	1.8048	13.9903	-3.0099	0.016752	DOWN
Cluster-21363.1	1.80847	11.2913	-2.5963	0.041956	DOWN
Cluster-8095.3388	1.81786	9.24036	-2.2882	0.039751	DOWN
Cluster-7452.3	1.82725	30.5806	-4.0177	0.0006464	DOWN
Cluster-8095.2065	1.82725	19.563	-3.3679	0.0024318	DOWN
Cluster-8095.9570	1.82725	25.0267	-3.7307	0.0047308	DOWN
Cluster-8095.56499	1.83092	29.4358	-3.9007	0.0068335	DOWN
Cluster-8095.86175	1.83092	38.4928	-4.3096	0.0074938	DOWN
Cluster-8095.79626	1.83092	63.2892	-5.0682	0.032793	DOWN
Cluster-5256.3	1.83092	22.0713	-3.5041	0.033481	DOWN
Cluster-8095.68350	1.83092	62.4797	-5.0502	0.034588	DOWN
Cluster-23171.12	1.83092	18.7479	-3.267	0.03711	DOWN
Cluster-8255.0	1.83092	21.4091	-3.4667	0.037978	DOWN
Cluster-8095.86096	1.83092	17.2521	-3.1463	0.044752	DOWN
Cluster-8095.76204	1.90558	25.6254	-3.7903	0.017133	DOWN
Cluster-23321.5	1.90558	20.6616	-3.4816	0.036434	DOWN
Cluster-8095.6690	1.90558	19.8063	-3.4136	0.042891	DOWN
Cluster-8095.58160	1.90558	17.7596	-3.2591	0.049089	DOWN
Cluster-8095.2255	1.92803	24.3347	-3.6435	0.0024954	DOWN
Cluster-14528.0	1.92803	19.5348	-3.3332	0.031693	DOWN
Cluster-2039.0	1.92803	13.307	-2.778	0.036609	DOWN
Cluster-8095.8730	1.94314	19.8274	-3.4258	0.011062	DOWN
Cluster-8095.62896	1.94681	93.6633	-5.5646	5.96e-11	DOWN
Cluster-8095.86549	1.94681	14.802	-2.9184	0.0049278	DOWN
Cluster-12030.0	1.94681	21.3745	-3.453	0.013403	DOWN
Cluster-8095.51233	1.95048	17.7534	-3.0911	0.016078	DOWN
Cluster-8095.73994	1.95048	15.2445	-2.8955	0.048839	DOWN
Cluster-8095.75733	1.95253	38.1937	-4.3522	0.0029478	DOWN
Cluster-10614.6	1.95253	33.8224	-4.1727	0.0067195	DOWN
Cluster-8095.8146	1.95253	29.9104	-3.9763	0.032192	DOWN
Cluster-8095.70991	1.95253	23.645	-3.6467	0.034271	DOWN
Cluster-24176.1	1.9562	16.297	-3.0505	0.0058667	DOWN
Cluster-8095.10356	1.9562	21.7845	-3.4736	0.0061658	DOWN
Cluster-8095.53953	1.9562	23.7749	-3.601	0.010842	DOWN
Cluster-8095.91681	1.9562	15.1812	-2.9492	0.019935	DOWN
Cluster-10220.0	1.9562	17.5163	-3.1617	0.02546	DOWN
Cluster-8095.34951	1.9562	13.4146	-2.7683	0.031427	DOWN
Cluster-24244.3	1.95987	54.0674	-4.6603	2.14e-06	DOWN
Cluster-8095.92658	2.04759	18.3235	-3.1782	0.0090813	DOWN
Cluster-8891.0	2.05697	11.1361	-2.4644	0.02124	DOWN
Cluster-5266.0	2.05697	14.6764	-2.8588	0.026873	DOWN
Cluster-4897.0	2.06636	11.6848	-2.5341	0.021828	DOWN
Cluster-8095.656	2.07003	27.4824	-3.6788	0.0037076	DOWN
Cluster-19900.7	2.07003	12.3323	-2.5103	0.044178	DOWN
Cluster-23497.0	2.07575	14.9483	-2.881	0.0038592	DOWN
Cluster-8095.92973	2.07942	16.0101	-2.8599	0.0043785	DOWN
Cluster-8095.814	2.07942	13.5879	-2.6397	0.012013	DOWN
Cluster-8095.8219	2.07942	11.0034	-2.3311	0.030311	DOWN
Cluster-8095.74572	2.08881	11.9648	-2.4702	0.046261	DOWN
Cluster-8095.4592	2.09248	140.568	-5.9666	9.2e-06	DOWN
Cluster-16598.1	2.09248	38.4073	-4.12	0.0091932	DOWN
Cluster-2681.0	2.09248	27.3076	-3.6187	0.015253	DOWN
Cluster-8095.20858	2.09248	24.5592	-3.468	0.025671	DOWN
Cluster-8095.89058	2.09248	24.0613	-3.4418	0.026031	DOWN
Cluster-8095.91425	2.09248	22.4113	-3.3362	0.029053	DOWN
Cluster-8095.14650	2.09248	29.3392	-3.746	0.034047	DOWN
Cluster-8095.81610	2.09248	25.2005	-3.522	0.040489	DOWN
Cluster-1127.0	2.18959	15.1108	-2.7622	0.026517	DOWN
Cluster-8095.39123	2.19898	28.2976	-3.6597	0.00095236	DOWN
Cluster-8095.76201	2.19898	19.5603	-3.1184	0.0011047	DOWN
Cluster-8095.633	2.19898	12.3682	-2.4741	0.034699	DOWN
Cluster-11337.0	2.20837	14.4119	-2.6881	0.016618	DOWN
Cluster-8095.5652	2.21776	21.0508	-3.2171	0.0015553	DOWN
Cluster-10614.3	2.21776	13.5654	-2.5844	0.022052	DOWN
Cluster-8095.33160	2.21776	12.8831	-2.5055	0.033235	DOWN
Cluster-8095.85543	2.21776	15.2244	-2.7665	0.033456	DOWN
Cluster-8095.17460	2.22143	19.4592	-3.0552	0.019485	DOWN
Cluster-8095.7359	2.22143	15.4855	-2.7182	0.031019	DOWN
Cluster-8095.76176	2.22143	15.862	-2.7543	0.033545	DOWN
Cluster-8095.83210	2.22143	15.0711	-2.685	0.0375	DOWN
Cluster-8095.80828	2.22143	18.4211	-2.9897	0.043359	DOWN
Cluster-8095.83491	2.2867	22.9411	-3.3628	0.039015	DOWN
Cluster-8095.58802	2.29609	34.6417	-3.9501	0.023018	DOWN
Cluster-8095.19537	2.30915	22.9194	-3.3075	0.0034657	DOWN
Cluster-8095.39251	2.30915	12.9046	-2.4794	0.032184	DOWN
Cluster-8095.87522	2.30915	18.7413	-3.0232	0.04352	DOWN
Cluster-8095.461	2.31486	39.0768	-4.1717	3.11e-05	DOWN
Cluster-8095.17554	2.32792	13.4272	-2.5322	0.010769	DOWN
Cluster-8095.54903	2.3316	12.891	-2.405	0.045759	DOWN
Cluster-8095.9659	2.33731	9.91381	-2.0915	0.038923	DOWN
Cluster-12564.3	2.33731	22.3314	-3.2621	0.046661	DOWN
Cluster-19183.0	2.34098	16.4503	-2.7564	0.017203	DOWN
Cluster-1036.1	2.34098	14.1241	-2.5238	0.017786	DOWN
Cluster-8095.71416	2.34303	56.4935	-4.6428	0.0018948	DOWN
Cluster-8095.8684	2.34303	43.711	-4.2646	0.0073947	DOWN
Cluster-8095.12678	2.34303	26.2824	-3.5268	0.035697	DOWN
Cluster-8095.92183	2.34303	24.7284	-3.4433	0.03683	DOWN
Cluster-8095.87209	2.35037	57.5284	-4.5661	0.00053076	DOWN
Cluster-4000.1	2.35037	29.7412	-3.5953	0.00084627	DOWN
Cluster-8095.11463	2.35037	18.3065	-2.9029	0.014439	DOWN
Cluster-8095.85769	2.35037	12.9127	-2.4013	0.047026	DOWN
Cluster-8095.72875	2.35404	38.9624	-3.9674	0.0077121	DOWN
Cluster-8095.89527	2.35404	36.6242	-3.8759	0.0080981	DOWN
Cluster-8095.34181	2.35404	32.4045	-3.7086	0.01681	DOWN
Cluster-11623.1	2.35404	32.2173	-3.7046	0.019465	DOWN
Cluster-8095.17648	2.35404	31.8592	-3.6865	0.019513	DOWN
Cluster-8095.5148	2.35404	29.224	-3.5597	0.020907	DOWN
Cluster-8095.76216	2.35404	27.8167	-3.4892	0.02492	DOWN
Cluster-8095.83483	2.35404	26.7021	-3.4303	0.02977	DOWN
Cluster-8095.94401	2.35404	26.7654	-3.4348	0.031575	DOWN
Cluster-8095.8835	2.35404	25.3453	-3.3556	0.034805	DOWN
Cluster-8095.86456	2.35404	28.1667	-3.5178	0.035924	DOWN
Cluster-8095.27568	2.35404	24.8773	-3.3353	0.041015	DOWN
Cluster-21404.1	2.35404	68.6108	-4.8314	0.042859	DOWN
Cluster-8095.94546	2.43809	16.4236	-2.7741	0.0050425	DOWN
Cluster-8095.13506	2.45115	17.2366	-2.7827	0.023215	DOWN
Cluster-8095.64880	2.45115	23.6705	-3.237	0.028609	DOWN
Cluster-8095.4815	2.46054	17.0103	-2.7534	0.025787	DOWN
Cluster-23387.0	2.46054	12.3637	-2.2958	0.031578	DOWN
Cluster-8095.93115	2.48299	23.9322	-3.1929	0.011138	DOWN
Cluster-8095.374	2.48299	17.7803	-2.7593	0.028713	DOWN
Cluster-19018.1	2.54826	32.2734	-3.6945	0.0065202	DOWN
Cluster-8095.23213	2.54826	21.0481	-3.08	0.016997	DOWN
Cluster-3593.1	2.57071	49.5493	-4.2568	0.00069153	DOWN
Cluster-8095.26757	2.57071	23.2243	-3.1653	0.0095161	DOWN
Cluster-4031.4	2.57071	15.8486	-2.6005	0.035247	DOWN
Cluster-8095.65293	2.57643	18.6993	-2.9113	0.0071455	DOWN
Cluster-8095.65667	2.57643	10.9899	-2.1499	0.039362	DOWN
Cluster-8095.7606	2.5801	13.4398	-2.3704	0.018007	DOWN
Cluster-24198.2	2.58949	13.5689	-2.3792	0.013647	DOWN
Cluster-19726.0	2.58949	12.6382	-2.278	0.015623	DOWN
Cluster-8095.4833	2.58949	12.0786	-2.2053	0.01697	DOWN
Cluster-5418.0	2.60826	32.9716	-3.6455	0.00010673	DOWN
Cluster-8095.88378	2.60826	20.0849	-2.9369	0.0059413	DOWN
Cluster-8095.36551	2.60826	19.562	-2.9041	0.012767	DOWN
Cluster-8095.83979	2.60826	18.8588	-2.8522	0.024891	DOWN
Cluster-8095.83297	2.60826	13.7315	-2.3882	0.047966	DOWN
Cluster-3923.0	2.61193	29.1371	-3.4101	0.0027111	DOWN
Cluster-8095.80896	2.61193	29.2662	-3.4184	0.0031612	DOWN
Cluster-8095.40184	2.6156	112.627	-5.3606	0.00052598	DOWN
Cluster-8095.16641	2.6156	72.2413	-4.7115	0.0011944	DOWN
Cluster-8095.27578	2.6156	72.2905	-4.7287	0.0041968	DOWN
Cluster-8095.75693	2.6156	40.4866	-3.8781	0.0085052	DOWN
Cluster-3547.0	2.6156	58.5375	-4.4376	0.019278	DOWN
Cluster-2346.0	2.6156	39.2944	-3.8525	0.022912	DOWN
Cluster-8095.70976	2.6156	37.9255	-3.801	0.026387	DOWN
Cluster-8796.5	2.6156	30.2213	-3.4631	0.030158	DOWN
Cluster-23220.1	2.6156	34.2853	-3.6576	0.033643	DOWN
Cluster-8095.8346	2.6156	26.8447	-3.2928	0.03806	DOWN
Cluster-23469.3	2.66781	56.6352	-4.4406	0.0052401	DOWN
Cluster-8095.4402	2.66781	41.8467	-4.0043	0.011917	DOWN
Cluster-8095.1448	2.66781	35.1426	-3.7519	0.017041	DOWN
Cluster-8095.12439	2.66781	25.8933	-3.3068	0.047172	DOWN
Cluster-8095.67891	2.68659	40.4475	-3.9429	0.015482	DOWN
Cluster-13234.10	2.69598	38.7973	-3.9144	0.00033109	DOWN
Cluster-8095.22152	2.69598	30.8555	-3.5863	0.0011969	DOWN
Cluster-8095.9135	2.70904	13.4388	-2.3315	0.025619	DOWN
Cluster-8095.82694	2.70904	11.2681	-2.054	0.042578	DOWN
Cluster-8095.75448	2.71271	19.0825	-2.7722	0.045264	DOWN
Cluster-8095.55017	2.71476	22.8095	-3.1349	0.0079051	DOWN
Cluster-8095.12955	2.71476	19.72	-2.9178	0.02805	DOWN
Cluster-12767.0	2.71843	19.0194	-2.8289	0.0051134	DOWN
Cluster-24060.0	2.71843	12.4804	-2.2006	0.019037	DOWN
Cluster-8095.12434	2.71843	14.1384	-2.403	0.022698	DOWN
Cluster-8095.67665	2.7221	11.6678	-2.0508	0.046567	DOWN
Cluster-14156.0	2.72782	21.0152	-2.9607	0.028108	DOWN
Cluster-8095.15347	2.73149	12.7611	-2.1648	0.027141	DOWN
Cluster-8660.0	2.73149	12.2329	-2.1224	0.040868	DOWN
Cluster-8095.10690	2.73354	35.9788	-3.7546	0.020231	DOWN
Cluster-8095.58058	2.73354	33.628	-3.6574	0.02324	DOWN
Cluster-8603.2	2.73354	31.0966	-3.5448	0.028397	DOWN
Cluster-8095.89630	2.73354	38.5822	-3.85	0.028985	DOWN
Cluster-8095.32967	2.73354	53.1398	-4.3036	0.030635	DOWN
Cluster-8095.30381	2.73354	39.7915	-3.8892	0.048399	DOWN
Cluster-2452.0	2.73516	44.1681	-3.9577	0.0071781	DOWN
Cluster-6394.0	2.73721	16.5599	-2.6075	0.022833	DOWN
Cluster-8095.7288	2.73721	15.453	-2.5091	0.046156	DOWN
Cluster-10903.1	2.74088	22.7967	-3.0124	0.0043004	DOWN
Cluster-8095.8808	2.74088	14.7941	-2.3889	0.031821	DOWN
Cluster-8095.38734	2.74455	40.4189	-3.8001	0.0014609	DOWN
Cluster-24484.0	2.74455	19.8464	-2.7917	0.038292	DOWN
Cluster-8095.5671	2.74455	19.3102	-2.7525	0.041806	DOWN
Cluster-8095.66810	2.80982	18.1785	-2.7091	0.027968	DOWN
Cluster-7322.0	2.83227	14.2389	-2.3022	0.044077	DOWN
Cluster-8095.76354	2.85105	16.0184	-2.459	0.034534	DOWN
Cluster-8095.30260	2.85472	46.6523	-3.9861	0.0096365	DOWN
Cluster-8095.90074	2.85472	30.0831	-3.3516	0.013874	DOWN
Cluster-8095.23737	2.86044	16.9991	-2.5623	0.028216	DOWN
Cluster-8095.88213	2.86615	16.6942	-2.572	0.04113	DOWN
Cluster-20408.2	2.86615	18.3686	-2.7097	0.041889	DOWN
Cluster-4880.0	2.87349	22.4326	-2.9214	0.029381	DOWN
Cluster-1565.1	2.87717	46.3152	-3.9458	0.010088	DOWN
Cluster-8095.27021	2.87717	39.9731	-3.7371	0.019987	DOWN
Cluster-5127.3	2.87717	34.0338	-3.5068	0.030511	DOWN
Cluster-8095.85020	2.87717	32.2092	-3.4298	0.037009	DOWN
Cluster-8095.34179	2.87717	34.3116	-3.5238	0.03775	DOWN
Cluster-8095.3046	2.87717	30.9095	-3.3695	0.040921	DOWN
Cluster-8095.93201	2.87717	29.0813	-3.2801	0.041965	DOWN
Cluster-8095.49762	2.87717	30.3703	-3.3408	0.042443	DOWN
Cluster-16580.0	2.96121	13.9723	-2.2423	0.048974	DOWN
Cluster-8095.41075	2.96693	21.6246	-2.9119	0.01869	DOWN
Cluster-8095.34787	2.9706	32.1955	-3.4279	0.016263	DOWN
Cluster-8095.6008	2.9706	11.8176	-1.9956	0.028643	DOWN
Cluster-8095.86571	2.97427	35.0114	-3.5072	0.0011316	DOWN
Cluster-8095.59361	2.97427	23.9746	-2.9738	0.018041	DOWN
Cluster-18143.0	2.97427	20.3264	-2.7252	0.034508	DOWN
Cluster-10512.0	2.97999	11.5352	-1.9433	0.030064	DOWN
Cluster-8095.6051	2.98571	19.2291	-2.7232	0.044597	DOWN
Cluster-8095.69365	2.98938	11.4132	-1.9362	0.046719	DOWN
Cluster-8095.88639	2.99672	28.5533	-3.1845	0.012905	DOWN
Cluster-8095.43291	2.99672	42.0014	-3.7732	0.037481	DOWN
Cluster-19493.0	2.99877	23.16	-2.9446	0.015369	DOWN
Cluster-8095.84584	2.99877	19.1271	-2.6765	0.019231	DOWN
Cluster-8095.1818	3.00244	21.1664	-2.7713	0.010384	DOWN
Cluster-8095.29772	3.04893	72.1447	-4.5962	0.0020444	DOWN
Cluster-8095.87734	3.04893	42.4739	-3.8253	0.027369	DOWN
Cluster-23920.0	3.04893	28.7577	-3.2625	0.049896	DOWN
Cluster-8095.85821	3.07138	27.4174	-3.1671	0.037603	DOWN
Cluster-8095.86344	3.08649	50.2094	-4.0802	0.00062592	DOWN
Cluster-8095.58314	3.09955	14.3732	-2.2378	0.026248	DOWN
Cluster-8095.34020	3.09955	12.2123	-1.9857	0.032943	DOWN
Cluster-8095.69488	3.11261	14.2414	-2.1694	0.036079	DOWN
Cluster-8095.25156	3.11628	37.1953	-3.5031	0.00090701	DOWN
Cluster-8095.55655	3.12404	33.5715	-3.4579	0.038104	DOWN
Cluster-8095.82092	3.12404	40.7309	-3.7272	0.044246	DOWN
Cluster-8095.36164	3.12404	33.5823	-3.4523	0.048543	DOWN
Cluster-8095.86779	3.12567	18.8404	-2.5174	0.0259	DOWN
Cluster-19244.0	3.12567	16.5858	-2.3464	0.036445	DOWN
Cluster-8095.264	3.13139	67.183	-4.4075	0.0010267	DOWN
Cluster-8314.6	3.13139	15.7492	-2.303	0.036579	DOWN
Cluster-8095.71831	3.13139	15.8576	-2.3129	0.049011	DOWN
Cluster-8095.6016	3.13506	18.5899	-2.5159	0.042371	DOWN
Cluster-8095.83194	3.13873	218.832	-6.0699	0.00017081	DOWN
Cluster-8095.1417	3.13873	75.1528	-4.5178	0.0023462	DOWN
Cluster-8095.2368	3.13873	269.095	-6.3962	0.0080407	DOWN
Cluster-8095.23722	3.13873	52.0294	-3.9932	0.010679	DOWN
Cluster-8095.14291	3.13873	38.9622	-3.5746	0.020718	DOWN
Cluster-8095.68033	3.13873	35.7626	-3.4551	0.029882	DOWN
Cluster-8095.141	3.13873	34.2705	-3.3951	0.036556	DOWN
Cluster-8037.12	3.13873	89.4933	-4.8084	0.046834	DOWN
Cluster-8095.71076	3.20032	23.8077	-2.9268	0.0052481	DOWN
Cluster-8095.84997	3.21338	29.3891	-3.1821	0.0046499	DOWN
Cluster-5480.0	3.21338	18.0519	-2.4756	0.022748	DOWN
Cluster-21009.0	3.22849	13.1709	-2.0725	0.022578	DOWN
Cluster-8095.92591	3.23583	25.5579	-2.9419	0.015128	DOWN
Cluster-15036.3	3.24522	27.079	-3.0022	0.0063353	DOWN
Cluster-8095.14815	3.25666	46.4015	-3.8533	0.0048667	DOWN
Cluster-8095.52470	3.264	27.0716	-3.0134	0.021977	DOWN
Cluster-8095.18737	3.26767	35.7351	-3.3947	0.012037	DOWN
Cluster-8095.88919	3.37417	15.9178	-2.2063	0.024265	DOWN
Cluster-8095.7115	3.37784	19.6573	-2.4806	0.04574	DOWN
Cluster-24267.14	3.38928	68.2816	-4.3406	5.88e-06	DOWN
Cluster-8095.1371	3.40029	48.6474	-3.7885	0.019344	DOWN
Cluster-8095.55746	3.40029	38.8798	-3.4639	0.029385	DOWN
Cluster-8095.25280	3.43004	37.4071	-3.4697	0.044018	DOWN
Cluster-8095.38468	3.43004	39.8479	-3.56	0.044342	DOWN
Cluster-8095.93608	3.43004	98.2243	-4.8507	0.049111	DOWN
Cluster-8095.31977	3.45249	31.1637	-3.1865	0.021005	DOWN
Cluster-8095.89710	3.47127	12.4884	-1.8753	0.044278	DOWN
Cluster-8095.24467	3.47699	36.0334	-3.4291	0.0023209	DOWN
Cluster-1343.4	3.48433	14.3717	-2.0094	0.034416	DOWN
Cluster-5137.0	3.49372	14.8057	-2.062	0.016296	DOWN
Cluster-17296.0	3.49944	17.3483	-2.3149	0.038862	DOWN
Cluster-8095.84024	3.50678	18.2386	-2.3416	0.048088	DOWN
Cluster-8095.13635	3.51455	107.237	-4.9618	0.0017358	DOWN
Cluster-21155.2	3.51455	42.0356	-3.6081	0.031517	DOWN
Cluster-1741.0	3.51984	39.9531	-3.4388	0.0055415	DOWN
Cluster-8095.60060	3.52556	23.0749	-2.66	0.014392	DOWN
Cluster-8095.83430	3.57205	78.031	-4.4646	0.0027941	DOWN
Cluster-8095.84330	3.61328	14.6425	-2.001	0.022227	DOWN
Cluster-22345.0	3.61695	19.303	-2.3839	0.036674	DOWN
Cluster-15579.7	3.63778	19.9476	-2.4943	0.018336	DOWN
Cluster-8095.10753	3.6394	27.4427	-2.87	0.029495	DOWN
Cluster-380.0	3.6394	23.8039	-2.6659	0.045227	DOWN
Cluster-5752.1	3.64879	45.4366	-3.5872	0.0033381	DOWN
Cluster-8095.81595	3.65818	26.6448	-2.8183	0.026044	DOWN
Cluster-19228.0	3.66185	80.7184	-4.4086	0.0031913	DOWN
Cluster-8095.42173	3.66185	64.1092	-4.0844	0.01492	DOWN
Cluster-8095.12763	3.66185	45.7628	-3.5973	0.025897	DOWN
Cluster-8095.74802	3.66185	64.2952	-4.1008	0.03281	DOWN
Cluster-8095.33139	3.66185	41.9197	-3.4755	0.040928	DOWN
Cluster-4555.0	3.71038	53.8005	-3.8747	0.011114	DOWN
Cluster-8095.58738	3.7365	28.9638	-2.9365	0.012481	DOWN
Cluster-8095.63201	3.7365	19.685	-2.3738	0.029019	DOWN
Cluster-8095.66079	3.76467	20.1691	-2.3953	0.0303	DOWN
Cluster-8095.43254	3.76467	14.8184	-1.9466	0.041556	DOWN
Cluster-8095.94776	3.77773	33.1627	-3.0701	0.00092691	DOWN
Cluster-13113.1	3.78345	22.1025	-2.5287	0.025051	DOWN
Cluster-8095.79881	3.78345	20.3919	-2.4124	0.034043	DOWN
Cluster-8095.44433	3.78712	31.1284	-3.0055	0.031898	DOWN
Cluster-8095.94676	3.78712	62.3848	-4.0262	0.039173	DOWN
Cluster-8095.7397	3.79079	35.9835	-3.2029	0.029461	DOWN
Cluster-8770.6	3.81116	54.821	-3.8627	0.047463	DOWN
Cluster-13480.5	3.86178	22.3255	-2.5534	0.013653	DOWN
Cluster-8095.4006	3.8675	27.1179	-2.8465	0.038143	DOWN
Cluster-8095.70030	3.87117	14.6468	-1.9522	0.044615	DOWN
Cluster-8095.4336	3.87484	20.6887	-2.4107	0.010158	DOWN
Cluster-8095.73076	3.87484	16.5703	-2.0957	0.045469	DOWN
Cluster-8095.63778	3.87851	33.6605	-3.0709	0.0031484	DOWN
Cluster-8095.1248	3.88056	15.7277	-2.0346	0.026874	DOWN
Cluster-20661.0	3.8879	16.8314	-2.0651	0.027572	DOWN
Cluster-7234.0	3.8879	15.5922	-1.949	0.046812	DOWN
Cluster-19869.4	3.90506	122.559	-5.0012	0.0011882	DOWN
Cluster-8095.79400	3.90506	72.3639	-4.2374	0.0090698	DOWN
Cluster-8095.21631	3.90506	60.9158	-3.9819	0.031509	DOWN
Cluster-8095.74185	3.90506	44.8479	-3.5446	0.040829	DOWN
Cluster-8095.20979	3.90873	72.3224	-4.2358	5.04e-05	DOWN
Cluster-8095.62649	3.9124	18.9881	-2.2741	0.049296	DOWN
Cluster-8095.35545	3.92341	74.078	-4.1938	0.0097596	DOWN
Cluster-8095.88971	3.92341	67.1953	-4.0528	0.010309	DOWN
Cluster-21658.0	3.92341	58.1466	-3.8429	0.013798	DOWN
Cluster-6816.6	3.95317	39.1593	-3.325	0.0089212	DOWN
Cluster-8095.71528	3.97561	43.567	-3.4551	0.0072434	DOWN
Cluster-5391.0	3.97561	27.4265	-2.7886	0.027767	DOWN
Cluster-8095.3574	4.00378	14.5089	-1.8452	0.02913	DOWN
Cluster-8095.68822	4.00745	15.0649	-1.8703	0.03893	DOWN
Cluster-8095.86806	4.0095	34.0976	-3.1106	0.010084	DOWN
Cluster-8095.82431	4.01317	14.1394	-1.8325	0.039624	DOWN
Cluster-10397.0	4.01684	23.9347	-2.553	0.010836	DOWN
Cluster-8095.69829	4.02623	40.3541	-3.3155	0.038874	DOWN
Cluster-8095.88403	4.0299	24.8865	-2.57	0.011692	DOWN
Cluster-8095.21495	4.04134	19.6824	-2.2863	0.044613	DOWN
Cluster-24592.6	4.04868	59.0878	-3.8266	0.0011713	DOWN
Cluster-8095.19593	4.04868	22.2841	-2.4174	0.043433	DOWN
Cluster-8095.34956	4.0915	18.0645	-2.1824	0.046405	DOWN
Cluster-8095.20110	4.11762	22.5224	-2.4318	0.022168	DOWN
Cluster-20393.0	4.12334	41.7298	-3.3469	0.035023	DOWN
Cluster-8095.90913	4.14007	24.8655	-2.5593	0.042839	DOWN
Cluster-8095.84964	4.14579	40.4787	-3.2614	0.00076369	DOWN
Cluster-8095.68666	4.15885	33.9952	-2.9853	0.0073675	DOWN
Cluster-8095.26897	4.15885	16.4298	-1.9275	0.032768	DOWN
Cluster-8095.42001	4.16252	47.9519	-3.4727	0.0032187	DOWN
Cluster-8095.83204	4.16252	28.2778	-2.7213	0.037076	DOWN
Cluster-8095.46636	4.16457	34.9935	-3.0587	0.0034974	DOWN
Cluster-8095.333	4.16824	37.7663	-3.138	0.0012665	DOWN
Cluster-8095.87907	4.1813	131.842	-4.9507	0.0027109	DOWN
Cluster-8095.9376	4.1813	34.4933	-2.9928	0.011583	DOWN
Cluster-8095.85853	4.1813	41.301	-3.2568	0.013254	DOWN
Cluster-8095.32842	4.18497	144.153	-5.0604	0.00090047	DOWN
Cluster-8095.17754	4.18497	85.0819	-4.3035	0.0074682	DOWN
Cluster-8095.27027	4.18497	57.9826	-3.7506	0.022176	DOWN
Cluster-8095.91372	4.18497	55.6159	-3.6941	0.032954	DOWN
Cluster-8095.83564	4.18497	50.343	-3.5519	0.037176	DOWN
Cluster-8095.8746	4.18497	55.8737	-3.7037	0.042522	DOWN
Cluster-19947.10	4.22045	47.6689	-3.5285	0.010793	DOWN
Cluster-16463.3	4.23718	24.1717	-2.5038	0.01899	DOWN
Cluster-8095.65140	4.25228	29.1373	-2.8036	0.0057578	DOWN
Cluster-8095.55767	4.25228	13.8587	-1.7449	0.044302	DOWN
Cluster-8095.17829	4.26534	18.2233	-2.1002	0.020956	DOWN
Cluster-16219.0	4.26901	30.9786	-2.8364	0.010534	DOWN
Cluster-8095.24182	4.28207	31.598	-2.8351	0.017468	DOWN
Cluster-8095.39446	4.29556	71.4421	-4.0726	0.028432	DOWN
Cluster-8095.5918	4.3029	62.3695	-3.8587	0.012559	DOWN
Cluster-8095.24228	4.3029	29.0984	-2.7606	0.020448	DOWN
Cluster-8095.7545	4.31024	51.3008	-3.5189	0.00064678	DOWN
Cluster-8095.1964	4.31024	46.5851	-3.3925	0.0033863	DOWN
Cluster-8095.91005	4.31391	29.7467	-2.7405	0.046841	DOWN
Cluster-8081.1	4.33428	76.2543	-4.1589	0.00045613	DOWN
Cluster-8095.83401	4.37918	24.449	-2.4609	0.044992	DOWN
Cluster-8095.61285	4.39796	44.4955	-3.3169	0.0066106	DOWN
Cluster-8095.86841	4.40163	38.8652	-3.1039	0.010181	DOWN
Cluster-8095.91210	4.40368	22.2938	-2.358	0.0028245	DOWN
Cluster-5254.0	4.40735	19.9699	-2.1719	0.04974	DOWN
Cluster-4129.0	4.4094	22.4037	-2.382	0.032998	DOWN
Cluster-8095.7955	4.42246	25.9816	-2.5646	0.0095015	DOWN
Cluster-8095.8558	4.43552	26.3382	-2.5541	0.014463	DOWN
Cluster-8095.25118	4.44653	74.8443	-4.0408	0.022332	DOWN
Cluster-8095.33993	4.49874	21.5611	-2.2462	0.045533	DOWN
Cluster-8095.767	4.5269	31.9844	-2.8144	0.0013182	DOWN
Cluster-18227.0	4.53262	19.0189	-2.0937	0.0092693	DOWN
Cluster-8095.4597	4.54363	80.2666	-4.1266	0.036406	DOWN
Cluster-8095.19852	4.54935	16.5626	-1.8151	0.036964	DOWN
Cluster-8095.72362	4.55874	22.8067	-2.2787	0.0088937	DOWN
Cluster-8095.9328	4.56241	31.6623	-2.741	0.0062947	DOWN
Cluster-8095.68748	4.5718	25.5484	-2.4417	0.043986	DOWN
Cluster-8095.25777	4.5718	28.8818	-2.6277	0.046984	DOWN
Cluster-8095.76990	4.57339	58.2885	-3.6893	0.026629	DOWN
Cluster-8095.94313	4.57339	149.763	-5.0412	0.043887	DOWN
Cluster-8095.8054	4.59217	29.6193	-2.7179	0.048113	DOWN
Cluster-8095.76602	4.61829	25.1285	-2.441	0.025697	DOWN
Cluster-8095.85081	4.62034	67.7695	-3.9085	0.0016971	DOWN
Cluster-11437.1	4.63912	26.6285	-2.5571	0.046176	DOWN
Cluster-8095.20497	4.64074	30.9831	-2.7281	0.049154	DOWN
Cluster-8095.91759	4.64279	16.0271	-1.827	0.024844	DOWN
Cluster-8095.23676	4.64646	14.4023	-1.6293	0.043392	DOWN
Cluster-21306.0	4.65952	15.3483	-1.6876	0.041772	DOWN
Cluster-2335.2	4.66524	19.7128	-2.0901	0.011071	DOWN
Cluster-8095.6925	4.66891	18.4896	-1.9644	0.024438	DOWN
Cluster-18947.0	4.66891	16.4307	-1.7757	0.027658	DOWN
Cluster-17391.0	4.67258	192.665	-5.34	0.00011066	DOWN
Cluster-8095.94685	4.67463	15.723	-1.7459	0.04994	DOWN
Cluster-8095.4429	4.68564	46.6589	-3.2794	0.01755	DOWN
Cluster-8095.69845	4.69503	130.316	-4.7726	0.0087428	DOWN
Cluster-2560.0	4.69708	45.9089	-3.272	0.0057427	DOWN
Cluster-8095.85156	4.70809	306.333	-5.9935	0.00085811	DOWN
Cluster-8095.1327	4.75296	29.8105	-2.6787	0.0040386	DOWN
Cluster-8095.57673	4.77908	46.9738	-3.2885	0.0031146	DOWN
Cluster-23626.1	4.79214	22.1078	-2.1756	0.037294	DOWN
Cluster-8095.7788	4.79785	21.413	-2.1328	0.0096652	DOWN
Cluster-8095.57425	4.79785	15.7284	-1.6849	0.037254	DOWN
Cluster-8095.38717	4.79785	16.5794	-1.7842	0.04646	DOWN
Cluster-8095.58200	4.80519	64.0165	-3.7007	0.0042738	DOWN
Cluster-8095.21234	4.80724	16.2809	-1.7347	0.032523	DOWN
Cluster-8095.6254	4.81091	19.2562	-1.9616	0.034168	DOWN
Cluster-22052.0	4.81458	46.2336	-3.2277	0.0092129	DOWN
Cluster-8095.21280	4.82235	39.9807	-3.063	0.012901	DOWN
Cluster-8095.6279	4.82602	26.736	-2.4657	0.042206	DOWN
Cluster-8095.2573	4.83336	42.9325	-3.1179	0.014583	DOWN
Cluster-8095.87198	4.88557	40.6014	-3.0848	8.65e-06	DOWN
Cluster-8095.85154	4.9023	230.341	-5.5463	0.0049912	DOWN
Cluster-8095.84136	4.92313	20.9477	-2.1186	0.029614	DOWN
Cluster-8095.26595	4.94353	34.613	-2.773	0.011645	DOWN
Cluster-15280.1	4.96231	29.8225	-2.5594	0.042484	DOWN
Cluster-8095.17194	4.9639	56.9179	-3.5402	0.013515	DOWN
Cluster-9733.0	4.98268	49.2359	-3.3198	0.048783	DOWN
Cluster-8095.25288	4.99207	45.4837	-3.2079	0.021589	DOWN
Cluster-8095.93288	5.03125	25.5985	-2.3194	0.025534	DOWN
Cluster-8095.72797	5.04268	20.8178	-2.0836	0.024666	DOWN
Cluster-8095.7933	5.05207	118.223	-4.5982	1.07e-10	DOWN
Cluster-8095.51392	5.07614	26.583	-2.3332	0.025434	DOWN
Cluster-22175.1	5.11896	35.606	-2.8058	0.02791	DOWN
Cluster-8095.17773	5.14141	44.5657	-3.1081	0.0049492	DOWN
Cluster-4597.0	5.17897	18.7614	-1.8518	0.01738	DOWN
Cluster-10429.3	5.17897	16.0236	-1.6078	0.040212	DOWN
Cluster-8095.90996	5.19203	19.9515	-1.8949	0.02113	DOWN
Cluster-8095.33157	5.21286	33.4887	-2.6943	0.025822	DOWN
Cluster-8095.3436	5.21448	21.8787	-2.024	0.048631	DOWN
Cluster-7762.1	5.22754	38.031	-2.8249	0.028787	DOWN
Cluster-15426.0	5.26669	22.9008	-2.1336	0.016238	DOWN
Cluster-8095.2817	5.30587	48.236	-3.1533	0.010132	DOWN
Cluster-8095.83151	5.31526	22.8971	-2.0656	0.04462	DOWN
Cluster-8095.9295	5.36015	46.0651	-3.0679	0.045276	DOWN
Cluster-8095.54119	5.36379	37.2834	-2.8225	0.039011	DOWN
Cluster-8095.32330	5.39196	35.3826	-2.7435	0.026754	DOWN
Cluster-8095.73961	5.40297	63.591	-3.5445	0.0052635	DOWN
Cluster-8095.9803	5.40502	50.2193	-3.2473	0.00055157	DOWN
Cluster-3418.0	5.41236	30.7242	-2.4945	0.0080059	DOWN
Cluster-8095.5807	5.4238	115.63	-4.4249	0.0063996	DOWN
Cluster-8095.64864	5.42952	44.5587	-3.0623	0.018872	DOWN
Cluster-8095.18978	5.4483	43.6435	-3.0271	0.030041	DOWN
Cluster-8095.13217	5.45359	28.1678	-2.3295	0.021469	DOWN
Cluster-8095.278	5.48543	69.2167	-3.638	0.015408	DOWN
Cluster-8095.32589	5.48543	30.1737	-2.4292	0.041309	DOWN
Cluster-8095.1182	5.49641	30.5678	-2.499	0.043189	DOWN
Cluster-8095.78490	5.54131	26.5544	-2.2427	0.011959	DOWN
Cluster-8095.21188	5.58826	22.2328	-1.9789	0.01805	DOWN
Cluster-8095.23631	5.59927	38.2814	-2.7203	0.0072547	DOWN
Cluster-8324.0	5.59927	28.8939	-2.317	0.028483	DOWN
Cluster-8095.47766	5.60131	66.3411	-3.546	0.00012449	DOWN
Cluster-8095.61838	5.61437	32.3744	-2.499	0.043366	DOWN
Cluster-8095.4607	5.61804	35.3455	-2.6187	0.033123	DOWN
Cluster-8095.19453	5.61963	37.2506	-2.7366	0.037521	DOWN
Cluster-10489.1	5.65719	22.9366	-2.0504	0.0077734	DOWN
Cluster-14371.0	5.65719	20.7852	-1.9093	0.028141	DOWN
Cluster-8095.75110	5.66658	34.5371	-2.6233	0.039287	DOWN
Cluster-8095.85219	5.67964	259.473	-5.5143	0.000763	DOWN
Cluster-8095.59744	5.68169	45.9	-3.0552	0.0019926	DOWN
Cluster-22556.0	5.6927	23.7202	-2.0379	0.015137	DOWN
Cluster-8095.87902	5.70576	20.8946	-1.8363	0.037297	DOWN
Cluster-11954.2	5.70943	34.8364	-2.5793	0.041385	DOWN
Cluster-14664.0	5.71515	21.3207	-1.8617	0.025712	DOWN
Cluster-3968.0	5.71882	30.6178	-2.3833	0.026308	DOWN
Cluster-8095.87240	5.72087	20.7647	-1.838	0.01772	DOWN
Cluster-8095.24116	5.73919	52.0898	-3.1954	0.0090871	DOWN
Cluster-8095.82176	5.73965	36.5804	-2.6591	0.027391	DOWN
Cluster-8095.1301	5.74699	74.5858	-3.6598	0.00096381	DOWN
Cluster-8095.4594	5.75433	80.9686	-3.7844	0.020328	DOWN
Cluster-5657.3	5.75433	60.426	-3.3641	0.045344	DOWN
Cluster-8095.18623	5.77308	38.9446	-2.7763	0.031121	DOWN
Cluster-8095.75023	5.78409	26.9069	-2.2095	0.048859	DOWN
Cluster-8095.82129	5.79553	25.5476	-2.165	0.018714	DOWN
Cluster-8095.9584	5.7992	19.9341	-1.7957	0.030882	DOWN
Cluster-8095.48009	5.80492	19.703	-1.8048	0.031435	DOWN
Cluster-3850.0	5.80654	52.0812	-3.1396	0.0032569	DOWN
Cluster-8095.77368	5.81798	19.0187	-1.7328	0.021441	DOWN
Cluster-22852.0	5.83104	17.791	-1.6029	0.028293	DOWN
Cluster-13995.0	5.83676	33.4234	-2.5385	0.0011228	DOWN
Cluster-8095.8087	5.85716	24.8962	-2.0561	0.041276	DOWN
Cluster-8095.64476	5.85758	98.3893	-4.0834	0.026986	DOWN
Cluster-8095.4589	5.86492	61.7929	-3.4056	0.01086	DOWN
Cluster-8095.93867	5.86859	39.5087	-2.7447	0.020234	DOWN
Cluster-23709.11	5.87961	62.8844	-3.3788	0.0030572	DOWN
Cluster-8095.33918	5.9412	21.1745	-1.8308	0.007202	DOWN
Cluster-8095.66706	5.94692	17.9399	-1.6249	0.047775	DOWN
Cluster-8095.87799	5.95059	18.7101	-1.6483	0.03026	DOWN
Cluster-8095.23042	5.97671	19.5595	-1.6694	0.046748	DOWN
Cluster-8095.80918	5.98081	32.5425	-2.4684	0.0406	DOWN
Cluster-8095.46928	5.98243	31.742	-2.3797	0.0014851	DOWN
Cluster-8095.859	6.00283	34.3784	-2.4825	0.04975	DOWN
Cluster-22334.1	6.00488	35.7137	-2.5522	0.027551	DOWN
Cluster-8095.83565	6.01589	158.743	-4.6941	0.0048063	DOWN
Cluster-8095.22398	6.01589	98.2535	-4.0012	0.016963	DOWN
Cluster-8095.55227	6.01589	108.363	-4.1459	0.017709	DOWN
Cluster-8095.26322	6.01589	78.6153	-3.6793	0.025266	DOWN
Cluster-8095.93716	6.02525	39.5529	-2.7486	0.0088102	DOWN
Cluster-5411.0	6.04198	20.0975	-1.7422	0.038726	DOWN
Cluster-8095.18873	6.08321	19.424	-1.6642	0.024082	DOWN
Cluster-8095.94263	6.13178	33.2926	-2.4003	0.029254	DOWN
Cluster-19260.0	6.1375	79.634	-3.6811	0.011855	DOWN
Cluster-8095.30294	6.14276	53.4812	-3.128	0.0061359	DOWN
Cluster-8095.10728	6.18031	37.9541	-2.6264	0.00035094	DOWN
Cluster-12811.0	6.18765	33.834	-2.4397	0.044767	DOWN
Cluster-8095.23426	6.2101	46.4053	-2.8825	0.023872	DOWN
Cluster-8095.77366	6.21215	28.7695	-2.1934	0.00087109	DOWN
Cluster-8095.39083	6.2346	27.2226	-2.0953	0.027682	DOWN
Cluster-8095.86199	6.25133	31.7988	-2.3012	0.018179	DOWN
Cluster-8095.73384	6.27011	81.7736	-3.6744	0.0020274	DOWN
Cluster-8095.30206	6.27011	62.9599	-3.3081	0.023207	DOWN
Cluster-8095.74499	6.27745	86.2315	-3.7563	0.03274	DOWN
Cluster-8095.78820	6.30926	28.4998	-2.1835	0.01718	DOWN
Cluster-16949.5	6.32232	27.1092	-2.0983	0.0059531	DOWN
Cluster-8095.91717	6.3411	22.8158	-1.8434	0.008391	DOWN
Cluster-9803.0	6.35416	23.2067	-1.8399	0.006675	DOWN
Cluster-8095.74024	6.35416	23.554	-1.8805	0.030874	DOWN
Cluster-6363.0	6.35416	30.6238	-2.2649	0.038727	DOWN
Cluster-8095.70783	6.40432	43.2967	-2.7562	0.03071	DOWN
Cluster-21671.0	6.4382	52.4952	-3.0323	0.035421	DOWN
Cluster-16616.2	6.46065	23.7131	-1.8828	0.02059	DOWN
Cluster-8095.85644	6.47371	18.9014	-1.5408	0.039905	DOWN
Cluster-8095.66074	6.47897	81.7363	-3.6665	0.042898	DOWN
Cluster-17891.0	6.4831	63.5346	-3.2883	0.0006341	DOWN
Cluster-8095.22238	6.4831	19.5585	-1.5874	0.025837	DOWN
Cluster-8095.24701	6.50555	32.9536	-2.3075	0.0031242	DOWN
Cluster-8095.56845	6.51861	42.8958	-2.6928	0.035363	DOWN
Cluster-8095.28708	6.55776	20.9099	-1.7095	0.046686	DOWN
Cluster-14832.13	6.59899	22.6724	-1.7907	0.021224	DOWN
Cluster-8095.47390	6.60266	46.6338	-2.8105	1.78e-05	DOWN
Cluster-8095.30576	6.60266	27.2073	-2.0287	0.034675	DOWN
Cluster-8095.69128	6.62511	20.7601	-1.6318	0.041184	DOWN
Cluster-24144.0	6.66062	49.6136	-2.875	0.021442	DOWN
Cluster-8095.73640	6.69976	28.2904	-2.1046	0.017919	DOWN
Cluster-8095.53772	6.71487	26.957	-2.0261	0.045339	DOWN
Cluster-7701.0	6.72221	35.1964	-2.4011	0.00044389	DOWN
Cluster-8095.17434	6.72221	33.4703	-2.3104	0.0018564	DOWN
Cluster-8095.62875	6.74053	130.634	-4.2905	0.0021222	DOWN
Cluster-99.2	6.74099	24.6235	-1.882	0.049976	DOWN
Cluster-8095.86901	6.74833	34.7781	-2.3295	0.0028658	DOWN
Cluster-3471.1	6.77078	24.5741	-1.8247	0.043765	DOWN
Cluster-8095.11611	6.80788	43.5411	-2.6743	0.025568	DOWN
Cluster-8095.86547	6.81932	181.317	-4.7448	0.00022277	DOWN
Cluster-15055.0	6.84177	19.0305	-1.4956	0.036448	DOWN
Cluster-8095.25122	6.84911	41.4336	-2.5678	0.00036668	DOWN
Cluster-8095.28072	6.85483	20.0831	-1.5411	0.021137	DOWN
Cluster-8095.36887	6.86994	33.6182	-2.3065	0.016037	DOWN
Cluster-8095.36846	6.89239	28.9379	-2.0695	0.0087982	DOWN
Cluster-8095.9511	6.90545	51.5619	-2.8776	0.00050471	DOWN
Cluster-8095.92937	6.92218	38.4911	-2.4485	0.044488	DOWN
Cluster-8095.5995	6.96132	27.1855	-1.989	0.020813	DOWN
Cluster-8095.32906	6.97806	30.3181	-2.1057	0.0056524	DOWN
Cluster-8095.18371	6.99683	21.9755	-1.6199	0.02881	DOWN
Cluster-8095.67228	6.99683	22.6391	-1.663	0.03133	DOWN
Cluster-14234.0	7.0005	22.1511	-1.6371	0.048605	DOWN
Cluster-8095.10023	7.0291	94.2825	-3.7573	0.036659	DOWN
Cluster-8095.68614	7.03072	33.9461	-2.2774	0.018621	DOWN
Cluster-7964.1	7.04173	44.6081	-2.6258	0.0051898	DOWN
Cluster-8095.61736	7.0454	36.9318	-2.3497	0.021905	DOWN
Cluster-8095.5644	7.06213	106.672	-3.894	0.021681	DOWN
Cluster-8095.94059	7.06213	148.186	-4.377	0.043772	DOWN
Cluster-8095.18473	7.06944	36.9351	-2.38	0.036844	DOWN
Cluster-8095.3116	7.08822	23.0659	-1.684	0.035223	DOWN
Cluster-12396.1	7.107	22.4239	-1.6479	0.017767	DOWN
Cluster-20914.1	7.11067	50.0588	-2.7949	0.0010021	DOWN
Cluster-8095.5101	7.1441	58.4673	-3.043	0.016402	DOWN
Cluster-8095.19342	7.14456	19.833	-1.4663	0.046647	DOWN
Cluster-8095.83224	7.15395	36.937	-2.3591	0.036096	DOWN
Cluster-8095.32986	7.16906	38.9119	-2.443	0.03976	DOWN
Cluster-8095.87510	7.22656	19.8034	-1.4406	0.040452	DOWN
Cluster-8095.83480	7.24121	246.097	-5.0979	0.0021105	DOWN
Cluster-8095.5970	7.25268	43.8698	-2.5678	0.0021302	DOWN
Cluster-13087.0	7.2939	47.3162	-2.6674	0.0058932	DOWN
Cluster-24267.7	7.29433	60.8624	-3.072	0.018242	DOWN
Cluster-8095.27714	7.31268	60.2219	-3.0151	0.0066785	DOWN
Cluster-8095.91773	7.32369	103.837	-3.803	0.023891	DOWN
Cluster-8095.16416	7.33305	19.5415	-1.4342	0.049791	DOWN
Cluster-8095.84158	7.34449	52.5761	-2.8645	0.015183	DOWN
Cluster-8095.70471	7.36856	32.8648	-2.1431	0.0011488	DOWN
Cluster-8095.94362	7.3759	79.7364	-3.4165	0.0060637	DOWN
Cluster-8095.34807	7.3759	38.7711	-2.3698	0.044824	DOWN
Cluster-8095.10300	7.38367	29.688	-1.999	0.022525	DOWN
Cluster-8095.3302	7.39101	44.3704	-2.5459	9.89e-05	DOWN
Cluster-18402.0	7.39101	22.2795	-1.5614	0.032761	DOWN
Cluster-21386.0	7.40774	38.9596	-2.3713	0.047299	DOWN
Cluster-17262.0	7.41346	35.5863	-2.235	0.013632	DOWN
Cluster-8095.1985	7.41713	401.488	-5.7389	4.2e-05	DOWN
Cluster-1712.5	7.41918	50.3461	-2.7397	0.00068171	DOWN
Cluster-8095.14415	7.42857	28.6915	-1.9336	0.041445	DOWN
Cluster-10674.0	7.43591	49.5987	-2.7019	0.0060627	DOWN
Cluster-8095.92593	7.43796	50.8846	-2.7656	0.025328	DOWN
Cluster-8095.478	7.43796	55.0695	-2.8812	0.034272	DOWN
Cluster-8095.8239	7.44894	55.2877	-2.9282	0.00052767	DOWN
Cluster-17256.1	7.47301	35.4064	-2.2294	0.046716	DOWN
Cluster-14884.0	7.47873	30.4147	-2.0204	0.0076355	DOWN
Cluster-8095.83577	7.47873	28.6119	-1.9332	0.028613	DOWN
Cluster-8095.63886	7.5273	30.008	-1.9592	0.047973	DOWN
Cluster-8095.90660	7.53093	48.8673	-2.7201	0.016922	DOWN
Cluster-16897.1	7.53506	21.1718	-1.4863	0.044121	DOWN
Cluster-20813.1	7.54445	32.4962	-2.1093	0.021317	DOWN
Cluster-8095.48926	7.54812	50.1775	-2.7281	0.03726	DOWN
Cluster-8095.16888	7.56118	33.9767	-2.151	0.035074	DOWN
Cluster-8095.57500	7.63379	39.7216	-2.3603	0.009419	DOWN
Cluster-8095.88981	7.63584	26.9742	-1.8068	0.025039	DOWN
Cluster-17206.1	7.64156	33.1054	-2.128	0.0020574	DOWN
Cluster-15495.1	7.65257	28.6623	-1.8915	0.048364	DOWN
Cluster-8095.6631	7.75173	21.968	-1.526	0.049767	DOWN
Cluster-8095.42698	7.7554	19.1425	-1.3069	0.041507	DOWN
Cluster-8095.85376	7.75702	44.1168	-2.486	0.023942	DOWN
Cluster-8095.21813	7.77989	29.6499	-1.9523	0.039673	DOWN
Cluster-8095.27336	7.80968	88.5977	-3.4911	0.0043785	DOWN
Cluster-8095.56460	7.85412	53.3349	-2.7551	0.017402	DOWN
Cluster-22163.1	7.87657	41.1233	-2.3657	0.031913	DOWN
Cluster-8095.13508	7.87862	24.0497	-1.6067	0.01296	DOWN
Cluster-8095.11415	7.88801	43.1704	-2.4494	3.26e-05	DOWN
Cluster-22542.0	7.90679	20.7792	-1.3855	0.040581	DOWN
Cluster-1171.0	7.94392	203.888	-4.6546	0.00032212	DOWN
Cluster-753.0	7.94392	81.5397	-3.3314	0.0084223	DOWN
Cluster-8095.89286	7.96634	34.2007	-2.1188	0.011267	DOWN
Cluster-8095.2325	7.98879	32.8528	-2.0466	0.014962	DOWN
Cluster-8095.64213	8.01124	22.9428	-1.51	0.039381	DOWN
Cluster-6652.1	8.03574	31.7008	-1.9897	0.027375	DOWN
Cluster-8095.63481	8.06348	103.614	-3.6559	0.0025151	DOWN
Cluster-5659.0	8.06553	30.5835	-1.8956	0.025769	DOWN
Cluster-8095.45215	8.08593	101.684	-3.6248	0.0067184	DOWN
Cluster-8095.11640	8.11406	62.7363	-2.9694	0.0010533	DOWN
Cluster-23683.1	8.1459	27.1721	-1.7559	0.008721	DOWN
Cluster-8095.17377	8.16263	35.9965	-2.1143	0.00073983	DOWN
Cluster-8095.92830	8.16263	24.4144	-1.5598	0.03207	DOWN
Cluster-8095.29289	8.20062	94.91	-3.5435	0.045077	DOWN
Cluster-8095.60139	8.20386	63.8306	-2.9398	0.0012442	DOWN
Cluster-12469.1	8.21692	33.1501	-1.985	0.040906	DOWN
Cluster-8095.89587	8.24096	24.6928	-1.5718	0.043422	DOWN
Cluster-8095.52849	8.25607	40.291	-2.2986	0.028348	DOWN
Cluster-8431.1	8.26546	23.6254	-1.5373	0.01597	DOWN
Cluster-22607.1	8.2728	37.9404	-2.1929	0.02084	DOWN
Cluster-8095.62068	8.31036	21.7216	-1.3716	0.045687	DOWN
Cluster-8095.93627	8.33076	34.3956	-2.0177	0.042688	DOWN
Cluster-23786.0	8.34953	33.9159	-1.9898	0.047881	DOWN
Cluster-8095.68027	8.35525	67.7797	-3.0014	0.0061196	DOWN
Cluster-23171.11	8.35525	49.6041	-2.553	0.025685	DOWN
Cluster-8095.3695	8.44092	36.7611	-2.0893	0.021706	DOWN
Cluster-8095.41887	8.46337	66.8401	-2.9464	0.0032522	DOWN
Cluster-8095.94796	8.50457	140.327	-4.0554	0.00036777	DOWN
Cluster-8095.13650	8.50457	24.1895	-1.5384	0.03982	DOWN
Cluster-8095.62436	8.53436	34.0644	-1.989	0.032612	DOWN
Cluster-8095.83242	8.53641	30.7053	-1.865	0.011946	DOWN
Cluster-8095.35038	8.55314	27.2788	-1.6546	0.011747	DOWN
Cluster-10690.2	8.55681	43.4885	-2.3322	0.017531	DOWN
Cluster-8095.1679	8.57764	95.6989	-3.4807	0.00047912	DOWN
Cluster-6476.1	8.60167	40.664	-2.2659	0.030152	DOWN
Cluster-8095.73478	8.61681	71.2624	-3.0361	0.022584	DOWN
Cluster-8095.87436	8.62048	54.1121	-2.6321	0.04009	DOWN
Cluster-8095.1125	8.63718	24.1498	-1.5028	0.043447	DOWN
Cluster-8095.7577	8.6878	37.3683	-2.1136	0.0026331	DOWN
Cluster-8095.23966	8.71184	37.4242	-2.1208	0.049362	DOWN
Cluster-8095.21262	8.71187	66.0738	-2.8964	0.0029884	DOWN
Cluster-8095.47765	8.72857	48.0983	-2.481	0.0010523	DOWN
Cluster-8095.72182	8.81675	34.1602	-1.9624	0.016321	DOWN
Cluster-8037.14	8.81837	69.6316	-2.9387	3.09e-06	DOWN
Cluster-6049.3	8.82042	22.4004	-1.3384	0.036414	DOWN
Cluster-8095.32263	8.83143	42.9112	-2.2484	0.0069817	DOWN
Cluster-8095.382	8.8392	27.8879	-1.6595	0.046686	DOWN
Cluster-8095.85058	8.84287	30.1137	-1.7443	0.018667	DOWN
Cluster-8095.43478	8.8596	34.1511	-1.9234	0.04346	DOWN
Cluster-8095.15445	8.9159	65.868	-2.9026	0.030136	DOWN
Cluster-8095.49344	8.93058	28.0242	-1.6567	0.023046	DOWN
Cluster-8095.27019	8.97224	89.8637	-3.3361	0.044171	DOWN
Cluster-8095.74432	8.99588	44.2966	-2.2729	0.034913	DOWN
Cluster-8095.83208	9.04237	235.686	-4.6917	0.00018884	DOWN
Cluster-9675.0	9.0428	34.1138	-1.9384	0.047562	DOWN
Cluster-8095.20386	9.05381	30.4696	-1.7324	0.03571	DOWN
Cluster-8095.81263	9.0632	28.6257	-1.6493	0.0095754	DOWN
Cluster-8095.59562	9.06687	40.7205	-2.1394	0.00054771	DOWN
Cluster-21575.1	9.06687	45.5431	-2.3197	0.011669	DOWN
Cluster-3994.5	9.07993	40.0042	-2.1024	0.0056876	DOWN
Cluster-8095.94282	9.0836	44.5973	-2.2719	0.018082	DOWN
Cluster-8095.7550	9.09504	31.4195	-1.7732	0.019984	DOWN
Cluster-13274.0	9.10238	72.2649	-2.9585	0.00053309	DOWN
Cluster-14583.1	9.12275	45.1764	-2.313	0.0019031	DOWN
Cluster-8095.57366	9.19009	62.7656	-2.7543	0.015499	DOWN
Cluster-8095.61401	9.19009	31.3715	-1.7531	0.032679	DOWN
Cluster-8095.81438	9.26475	30.3628	-1.7061	0.033243	DOWN
Cluster-8095.58722	9.3158	126.472	-3.7787	0.0058219	DOWN
Cluster-8095.45548	9.33048	32.6966	-1.8165	0.047517	DOWN
Cluster-8095.878	9.3321	43.9598	-2.2	0.0030449	DOWN
Cluster-8095.55856	9.38314	55.4996	-2.5694	0.032129	DOWN
Cluster-9525.0	9.41251	76.2803	-2.9978	0.035145	DOWN
Cluster-8095.91427	9.41618	193.444	-4.3456	0.01733	DOWN
Cluster-9789.1	9.46104	32.7554	-1.7718	0.024492	DOWN
Cluster-8095.3327	9.46676	38.2811	-2.0018	0.0040122	DOWN
Cluster-8095.83958	9.46839	246.958	-4.6924	0.002006	DOWN
Cluster-8095.84840	9.51328	95.9073	-3.3089	0.0098043	DOWN
Cluster-8095.23525	9.53411	76.8971	-2.9921	0.014962	DOWN
Cluster-16560.0	9.54714	28.3376	-1.5904	0.041605	DOWN
Cluster-8095.17690	9.56754	34.672	-1.8367	0.026505	DOWN
Cluster-12942.2	9.56959	31.4993	-1.727	0.0038004	DOWN
Cluster-8095.32443	9.57326	42.906	-2.163	5.45e-05	DOWN
Cluster-8095.12755	9.58999	28.1237	-1.5278	0.025405	DOWN
Cluster-10903.0	9.6051	35.9827	-1.8972	0.0057088	DOWN
Cluster-8095.12407	9.67037	36.7864	-1.9472	0.00064275	DOWN
Cluster-24407.0	9.71526	32.2194	-1.7223	0.0062356	DOWN
Cluster-8095.83937	9.72303	38.4146	-1.9948	0.027157	DOWN
Cluster-8095.91904	9.72995	54.6051	-2.4686	0.048911	DOWN
Cluster-9917.7	9.73771	32.244	-1.7104	0.037745	DOWN
Cluster-16974.1	9.74343	35.0644	-1.8488	0.033029	DOWN
Cluster-8095.88682	9.75239	60.6921	-2.6174	0.040351	DOWN
Cluster-8095.85034	9.83436	178.937	-4.1896	0.0073618	DOWN
Cluster-8095.72851	9.87195	83.4253	-3.0568	0.010332	DOWN
Cluster-21823.0	9.87397	101.434	-3.3692	0.019668	DOWN
Cluster-8095.65046	9.96172	38.2541	-1.9218	0.0086939	DOWN
Cluster-8095.58893	9.98621	61.3202	-2.6062	0.0026042	DOWN
Cluster-8095.15993	9.99151	64.4717	-2.6687	0.023199	DOWN
Cluster-8095.63175	9.99193	39.2013	-1.9721	0.0019665	DOWN
Cluster-8095.39447	10.0242	92.117	-3.2096	0.041831	DOWN
Cluster-8095.52672	10.0515	46.6232	-2.1886	0.048401	DOWN
Cluster-8095.281	10.0959	86.4804	-3.104	0.011962	DOWN
Cluster-8095.43473	10.1062	92.5391	-3.2095	0.019675	DOWN
Cluster-8095.58178	10.1074	115.636	-3.4913	6.21e-05	DOWN
Cluster-16134.0	10.1376	61.9632	-2.599	0.00019922	DOWN
Cluster-18697.0	10.1392	90.4756	-3.1282	0.00041296	DOWN
Cluster-8095.7701	10.1449	31.2308	-1.5972	0.049184	DOWN
Cluster-4123.0	10.1747	29.1996	-1.5346	0.027863	DOWN
Cluster-8095.45304	10.2253	28.0724	-1.4506	0.01762	DOWN
Cluster-8095.38622	10.2608	28.5236	-1.4529	0.030596	DOWN
Cluster-20569.0	10.2906	61.9847	-2.5641	0.007938	DOWN
Cluster-8095.42149	10.2927	35.8449	-1.7774	0.033582	DOWN
Cluster-8095.5550	10.3486	34.4461	-1.7348	0.033265	DOWN
Cluster-8095.94774	10.3788	31.2308	-1.6064	0.029177	DOWN
Cluster-11545.0	10.3918	45.3611	-2.1331	0.0043281	DOWN
Cluster-8095.70338	10.4477	32.3191	-1.6469	0.030128	DOWN
Cluster-21761.0	10.5151	39.2373	-1.8965	0.0015822	DOWN
Cluster-13737.0	10.5897	33.5758	-1.6858	0.046845	DOWN
Cluster-5079.0	10.6289	36.8635	-1.7769	0.008245	DOWN
Cluster-8095.92995	10.6326	29.0589	-1.4326	0.029008	DOWN
Cluster-8095.73446	10.6362	96.0436	-3.152	3.89e-05	DOWN
Cluster-8095.88550	10.6513	28.9451	-1.4301	0.046725	DOWN
Cluster-8095.9892	10.679	76.5528	-2.8418	0.00056372	DOWN
Cluster-12553.0	10.7072	28.3808	-1.4167	0.044257	DOWN
Cluster-8095.9955	10.7093	56.4	-2.3809	0.049221	DOWN
Cluster-22860.3	10.7239	49.6353	-2.2028	0.008542	DOWN
Cluster-8095.2363	10.7313	216.489	-4.3299	0.03315	DOWN
Cluster-8095.1850	10.7542	47.2971	-2.1432	0.032163	DOWN
Cluster-18531.12	10.7652	36.1906	-1.7283	0.026527	DOWN
Cluster-8095.11619	10.7709	75.6144	-2.8056	0.0024218	DOWN
Cluster-8095.42932	10.8623	26.7371	-1.2867	0.041718	DOWN
Cluster-15379.0	10.866	34.1186	-1.6364	0.030352	DOWN
Cluster-21705.1	10.8888	36.8455	-1.7766	0.040369	DOWN
Cluster-8095.9234	10.9051	120.902	-3.4507	0.0015296	DOWN
Cluster-11733.0	10.9072	54.7457	-2.3079	0.0038272	DOWN
Cluster-8095.55259	10.9333	55.0994	-2.3495	0.0074306	DOWN
Cluster-8095.67409	10.939	55.1371	-2.3209	0.037372	DOWN
Cluster-8095.8528	10.9777	151.558	-3.7924	0.002392	DOWN
Cluster-14231.0	10.9969	50.2001	-2.1928	5.13e-05	DOWN
Cluster-21097.4	11.0137	36.1074	-1.697	0.0084412	DOWN
Cluster-8603.1	11.0826	46.5142	-2.0648	0.0058615	DOWN
Cluster-8095.57057	11.1426	60.775	-2.4397	0.015593	DOWN
Cluster-8095.75370	11.1687	47.3723	-2.0523	0.0050329	DOWN
Cluster-8095.58809	11.1687	32.5545	-1.514	0.039443	DOWN
Cluster-8095.82683	11.1708	32.5885	-1.5353	0.021332	DOWN
Cluster-4754.1	11.1839	39.423	-1.805	0.019927	DOWN
Cluster-8095.43619	11.1875	68.3021	-2.6265	0.0042897	DOWN
Cluster-195.1	11.2361	38.3064	-1.7863	0.0020065	DOWN
Cluster-12493.0	11.2434	28.7559	-1.3338	0.034279	DOWN
Cluster-8095.73764	11.2585	39.5727	-1.8031	0.0056012	DOWN
Cluster-8095.91163	11.2752	32.9695	-1.5322	0.025518	DOWN
Cluster-8095.84190	11.294	36.7111	-1.6902	0.020088	DOWN
Cluster-18437.0	11.3071	42.8065	-1.8998	0.0085481	DOWN
Cluster-8095.58471	11.3274	81.47	-2.8589	4.75e-05	DOWN
Cluster-18006.0	11.3536	96.9281	-3.0722	0.013993	DOWN
Cluster-8095.18585	11.3687	217.037	-4.2341	0.00046541	DOWN
Cluster-8095.14589	11.3781	41.9425	-1.8904	0.0021405	DOWN
Cluster-8095.43571	11.4324	35.3998	-1.6154	0.017182	DOWN
Cluster-8095.69075	11.4413	70.5035	-2.6047	0.037151	DOWN
Cluster-22178.1	11.4527	31.8801	-1.4992	0.033457	DOWN
Cluster-4426.2	11.4711	63.2895	-2.4549	0.041498	DOWN
Cluster-8095.83159	11.4919	28.3451	-1.2898	0.034168	DOWN
Cluster-8095.72486	11.4976	32.0316	-1.4899	0.0087896	DOWN
Cluster-8095.58771	11.5556	42.4822	-1.8523	0.0063199	DOWN
Cluster-20187.1	11.5629	44.4077	-1.9205	0.023922	DOWN
Cluster-8095.6118	11.5927	133.861	-3.5101	0.004392	DOWN
Cluster-8095.5367	11.6151	31.7753	-1.4415	0.021302	DOWN
Cluster-8095.74338	11.636	67.5035	-2.5459	0.003762	DOWN
Cluster-19303.1	11.6621	31.3814	-1.429	0.040436	DOWN
Cluster-23725.0	11.6861	72.2939	-2.6041	0.0025245	DOWN
[truncated: 1,800 more rows]
