# Supplementary material for: Comparative Transcriptome Analysis of Halophyte Zoysia macrostachya in Response to Salinity Stress
Source: Plants (Basel). 2020 Apr 4;9(4):458. doi: 10.3390/plants9040458 (PMC7238138; doi:10.3390/plants9040458)
Supplement: Supplementary file 1 [file plants-09-00458-s001.zip › spm-prf-plants-748227/TableS1-S6/Table S3.xlsx]

## Sheet: Up
Table S3: The Gene Ontology (GO) enrichment results of the up-regulated genes in Z. macrostachya.
GO ID	GO term	Annotated gene number	Enriched gene number	P value
GO:0006094	gluconeogenesis	307	58	2e-20
GO:0071483	cellular response to blue light	217	27	2.1e-18
GO:0042754	negative regulation of circadian rhythm	17	14	8.3e-17
GO:0043496	regulation of protein homodimerization activity	17	14	8.3e-17
GO:0009753	response to jasmonic acid	1158	91	2.7e-11
GO:0010167	response to nitrate	96	21	2.8e-11
GO:0019379	sulfate assimilation, phosphoadenylyl sulfate reduction by phosphoadenylyl-sulfate reductase (thioredoxin)	15	10	8.3e-11
GO:0006096	glycolytic process	610	66	2e-10
GO:0009739	response to gibberellin	700	86	2.8e-10
GO:0048574	long-day photoperiodism, flowering	205	25	9.5e-10
GO:0015706	nitrate transport	88	19	3.6e-09
GO:0009733	response to auxin	1772	135	3.7e-09
GO:0019252	starch biosynthetic process	220	37	5.8e-09
GO:0055085	transmembrane transport	4613	249	2.1e-08
GO:0010243	response to organonitrogen compound	913	53	2.3e-08
GO:0042128	nitrate assimilation	270	35	2.4e-08
GO:0010021	amylopectin biosynthetic process	56	14	1.4e-07
GO:0016036	cellular response to phosphate starvation	381	42	1.6e-07
GO:0006354	DNA-templated transcription, elongation	153	16	1.7e-07
GO:0055072	iron ion homeostasis	215	32	2.8e-07
GO:0006829	zinc II ion transport	109	12	4.5e-07
GO:0071370	cellular response to gibberellin stimulus	350	41	4.9e-07
GO:0010411	xyloglucan metabolic process	154	20	5.1e-07
GO:0006006	glucose metabolic process	410	75	5.9e-07
GO:0010100	negative regulation of photomorphogenesis	54	13	6e-07
GO:0080177	plastoglobule organization	19	8	8.2e-07
GO:0010106	cellular response to iron ion starvation	40	11	1.1e-06
GO:0009723	response to ethylene	1205	81	1.2e-06
GO:0009635	response to herbicide	51	12	2.1e-06
GO:0006833	water transport	147	23	2.5e-06
GO:0010150	leaf senescence	813	62	2.6e-06
GO:0006098	pentose-phosphate shunt	164	19	3.1e-06
GO:0055062	phosphate ion homeostasis	116	16	3.6e-06
GO:0071491	cellular response to red light	77	9	3.6e-06
GO:0071490	cellular response to far red light	12	6	3.6e-06
GO:0070509	calcium ion import	7	5	3.6e-06
GO:1990641	response to iron ion starvation	31	9	6.2e-06
GO:0009409	response to cold	2420	148	7.1e-06
GO:0080167	response to karrikin	539	48	7.5e-06
GO:0009416	response to light stimulus	4469	325	8.1e-06
GO:0007263	nitric oxide mediated signal transduction	8	5	9.3e-06
GO:0042546	cell wall biogenesis	939	52	9.7e-06
GO:0009821	alkaloid biosynthetic process	27	8	1.7e-05
GO:0009740	gibberellic acid mediated signaling pathway	332	34	1.8e-05
GO:0009828	plant-type cell wall loosening	105	16	1.9e-05
GO:0015976	carbon utilization	89	11	2.1e-05
GO:0019344	cysteine biosynthetic process	109	15	2.2e-05
GO:0030388	fructose 1,6-bisphosphate metabolic process	46	10	3.1e-05
GO:0071497	cellular response to freezing	22	7	3.5e-05
GO:0000103	sulfate assimilation	62	20	3.7e-05
GO:0006542	glutamine biosynthetic process	47	10	3.8e-05
GO:0046686	response to cadmium ion	2232	141	4.4e-05
GO:0019853	L-ascorbic acid biosynthetic process	140	18	4.9e-05
GO:0048511	rhythmic process	882	74	5.4e-05
GO:0034599	cellular response to oxidative stress	386	26	6e-05
GO:0006152	purine nucleoside catabolic process	77	8	6.6e-05
GO:0006021	inositol biosynthetic process	17	6	6.7e-05
GO:0009767	photosynthetic electron transport chain	347	33	8.2e-05
GO:0009414	response to water deprivation	2024	121	8.5e-05
GO:0009630	gravitropism	424	33	8.6e-05
GO:1901562	response to paraquat	25	7	8.8e-05
GO:0006679	glucosylceramide biosynthetic process	3	3	9.1e-05
GO:0010581	regulation of starch biosynthetic process	34	8	0.00011
GO:0046467	membrane lipid biosynthetic process	478	32	0.00011
GO:0070206	protein trimerization	12	5	0.00011
GO:1901031	regulation of response to reactive oxygen species	48	6	0.00011
GO:0034755	iron ion transmembrane transport	26	7	0.00012
GO:0019464	glycine decarboxylation via glycine cleavage system	26	7	0.00012
GO:0015693	magnesium ion transport	139	16	0.00013
GO:0070918	production of small RNA involved in gene silencing by RNA	405	21	0.00013
GO:0071555	cell wall organization	1586	113	0.00015
GO:0009831	plant-type cell wall modification involved in multidimensional cell growth	66	11	0.00017
GO:0009751	response to salicylic acid	958	70	0.00019
GO:0015743	malate transport	42	9	0.00019
GO:0071486	cellular response to high light intensity	47	9	0.00022
GO:0010117	photoprotection	68	11	0.00022
GO:0006857	oligopeptide transport	380	27	0.00025
GO:1902171	regulation of tocopherol cyclase activity	14	5	0.00026
GO:0006355	regulation of transcription, DNA-templated	9270	463	0.00029
GO:0071786	endoplasmic reticulum tubular network organization	30	7	0.00031
GO:0031539	positive regulation of anthocyanin metabolic process	107	14	0.00033
GO:0071492	cellular response to UV-A	15	5	0.00038
GO:0008152	metabolic process	52429	2357	0.00039
GO:0006796	phosphate-containing compound metabolic process	11056	549	0.00041
GO:0010109	regulation of photosynthesis	272	29	0.00042
GO:1902326	positive regulation of chlorophyll biosynthetic process	23	6	0.00043
GO:0015995	chlorophyll biosynthetic process	381	38	0.00049
GO:0019253	reductive pentose-phosphate cycle	125	15	0.00053
GO:0070814	hydrogen sulfide biosynthetic process	33	7	0.00057
GO:0006826	iron ion transport	105	21	0.00059
GO:0007623	circadian rhythm	823	63	0.00061
GO:0006011	UDP-glucose metabolic process	25	6	0.0007
GO:0009737	response to abscisic acid	3349	179	0.00071
GO:0001678	cellular glucose homeostasis	139	10	0.00085
GO:0030036	actin cytoskeleton organization	393	27	0.00088
GO:0046244	salicylic acid catabolic process	26	6	0.00088
GO:0030001	metal ion transport	1603	103	0.00101
GO:0001666	response to hypoxia	325	30	0.00104
GO:0008610	lipid biosynthetic process	3233	192	0.0012
GO:0006545	glycine biosynthetic process	49	10	0.00126
GO:0080183	response to photooxidative stress	19	5	0.00127
GO:0090332	stomatal closure	359	27	0.00136
GO:0023014	signal transduction by protein phosphorylation	252	18	0.00137
GO:0010942	positive regulation of cell death	117	8	0.00139
GO:0009617	response to bacterium	3076	160	0.00148
GO:0006811	ion transport	3980	239	0.00154
GO:0006002	fructose 6-phosphate metabolic process	197	19	0.00158
GO:0055063	sulfate ion homeostasis	39	7	0.00162
GO:0019953	sexual reproduction	766	33	0.00162
GO:0010338	leaf formation	28	7	0.00163
GO:0051513	regulation of monopolar cell growth	20	5	0.00163
GO:1990388	xylem-to-phloem iron transport	6	3	0.00165
GO:0010230	alternative respiration	6	3	0.00165
GO:1903052	positive regulation of proteolysis involved in cellular protein catabolic process	111	5	0.00165
GO:0006000	fructose metabolic process	100	12	0.00183
GO:0009585	red, far-red light phototransduction	374	30	0.00185
GO:0042853	L-alanine catabolic process	42	7	0.00195
GO:0060586	multicellular organismal iron ion homeostasis	21	5	0.00206
GO:0010440	stomatal lineage progression	60	8	0.00232
GO:0055114	oxidation-reduction process	5521	307	0.00237
GO:0006529	asparagine biosynthetic process	22	5	0.00257
GO:0009116	nucleoside metabolic process	420	28	0.00276
GO:0051560	mitochondrial calcium ion homeostasis	43	4	0.00279
GO:0000349	generation of catalytic spliceosome for first transesterification step	14	4	0.00287
GO:0052865	1-deoxy-D-xylulose 5-phosphate biosynthetic process	14	4	0.00287
GO:0048017	inositol lipid-mediated signaling	65	6	0.00287
GO:0009408	response to heat	1236	83	0.0033
GO:0016311	dephosphorylation	1307	76	0.00346
GO:0009744	response to sucrose	392	31	0.00373
GO:0009113	purine nucleobase biosynthetic process	35	5	0.00377
GO:0016121	carotene catabolic process	34	6	0.00378
GO:0010037	response to carbon dioxide	57	8	0.00389
GO:0009970	cellular response to sulfate starvation	46	7	0.00429
GO:0010438	cellular response to sulfur starvation	8	3	0.00432
GO:0006792	regulation of sulfur utilization	8	3	0.00432
GO:0031022	nuclear migration along microfilament	25	5	0.00463
GO:0016124	xanthophyll catabolic process	25	5	0.00463
GO:0080144	amino acid homeostasis	59	8	0.00482
GO:0006085	acetyl-CoA biosynthetic process	79	8	0.00484
GO:1901918	negative regulation of exoribonuclease activity	16	4	0.00485
GO:0031098	stress-activated protein kinase signaling cascade	204	18	0.00533
GO:0046916	cellular transition metal ion homeostasis	216	14	0.0059
GO:0006083	acetate metabolic process	15	4	0.00591
GO:0035998	7,8-dihydroneopterin 3'-triphosphate biosynthetic process	3	2	0.00591
GO:0015709	thiosulfate transport	3	2	0.00591
GO:0010080	regulation of floral meristem growth	3	2	0.00591
GO:0010081	regulation of inflorescence meristem growth	3	2	0.00591
GO:1902265	abscisic acid homeostasis	3	2	0.00591
GO:0071422	succinate transmembrane transport	3	2	0.00591
GO:0009626	plant-type hypersensitive response	490	32	0.00608
GO:0009063	cellular amino acid catabolic process	621	43	0.00644
GO:0052541	plant-type cell wall cellulose metabolic process	75	6	0.00654
GO:0009088	threonine biosynthetic process	18	4	0.00759
GO:0019408	dolichol biosynthetic process	18	4	0.00759
GO:0048826	cotyledon morphogenesis	130	9	0.00759
GO:1905011	transmembrane phosphate ion transport from cytosol to vacuole	51	7	0.00764
GO:0015714	phosphoenolpyruvate transport	28	5	0.00766
GO:0009773	photosynthetic electron transport in photosystem I	92	10	0.00853
GO:0009909	regulation of flower development	965	52	0.00854
GO:1904143	positive regulation of carotenoid biosynthetic process	40	6	0.00859
GO:0006849	plasma membrane pyruvate transport	10	3	0.00865
GO:0071327	cellular response to trehalose stimulus	10	3	0.00865
GO:0042545	cell wall modification	407	35	0.00925
GO:0006780	uroporphyrinogen III biosynthetic process	19	4	0.00927
GO:0071586	CAAX-box protein processing	53	7	0.00941
GO:0032147	activation of protein kinase activity	231	18	0.00982
GO:0019264	glycine biosynthetic process from serine	30	5	0.01031
GO:0006565	L-serine catabolic process	30	5	0.01031
GO:1904482	cellular response to tetrahydrofolate	30	5	0.01031
GO:0070370	cellular heat acclimation	124	12	0.0104
GO:0015979	photosynthesis	1726	114	0.01117
GO:0019605	butyrate metabolic process	4	2	0.01147
GO:0000038	very long-chain fatty acid metabolic process	153	14	0.01149
GO:0080114	positive regulation of glycine hydroxymethyltransferase activity	11	3	0.01149
GO:0009611	response to wounding	1128	68	0.01223
GO:0010148	transpiration	57	7	0.01383
GO:0009826	unidimensional cell growth	1417	78	0.01421
GO:0009407	toxin catabolic process	177	15	0.01456
GO:0006839	mitochondrial transport	542	23	0.01458
GO:0009264	deoxyribonucleotide catabolic process	27	4	0.01481
GO:0010442	guard cell morphogenesis	12	3	0.01482
GO:1901183	positive regulation of camalexin biosynthetic process	12	3	0.01482
GO:0006879	cellular iron ion homeostasis	77	7	0.01508
GO:0009902	chloroplast relocation	118	12	0.01531
GO:0043462	regulation of ATPase activity	33	5	0.01536
GO:0034605	cellular response to heat	343	27	0.01569
GO:0035352	NAD transmembrane transport	22	4	0.01572
GO:0009807	lignan biosynthetic process	22	4	0.01572
GO:0010207	photosystem II assembly	187	14	0.01596
GO:0009086	methionine biosynthetic process	113	9	0.01653
GO:0009636	response to toxic substance	564	42	0.01763
GO:0015996	chlorophyll catabolic process	115	11	0.01796
GO:0031408	oxylipin biosynthetic process	103	10	0.01797
GO:2000904	regulation of starch metabolic process	81	14	0.01827
GO:0030042	actin filament depolymerization	101	12	0.01829
GO:0042550	photosystem I stabilization	23	4	0.01836
GO:0043617	cellular response to sucrose starvation	23	4	0.01836
GO:2000117	negative regulation of cysteine-type endopeptidase activity	5	2	0.01854
GO:0051457	maintenance of protein location in nucleus	5	2	0.01854
GO:0001173	DNA-templated transcriptional start site selection	5	2	0.01854
GO:0035674	tricarboxylic acid transmembrane transport	5	2	0.01854
GO:0080005	photosystem stoichiometry adjustment	35	5	0.01952
GO:0010315	auxin efflux	75	8	0.01958
GO:0048359	mucilage metabolic process involved in seed coat development	101	7	0.0203
GO:0009734	auxin-activated signaling pathway	839	54	0.02075
GO:0009607	response to biotic stimulus	5518	261	0.02079
GO:0005983	starch catabolic process	169	14	0.02126
GO:1905157	positive regulation of photosynthesis	24	4	0.02127
GO:0015977	carbon fixation	161	20	0.02163
GO:0009554	megasporogenesis	36	5	0.02185
GO:0043086	negative regulation of catalytic activity	144	13	0.02286
GO:0009226	nucleotide-sugar biosynthetic process	161	13	0.02287
GO:0010114	response to red light	458	35	0.0244
GO:0006654	phosphatidic acid biosynthetic process	25	4	0.02444
GO:0015720	allantoin transport	25	4	0.02444
GO:0046825	regulation of protein export from nucleus	25	4	0.02444
GO:0005986	sucrose biosynthetic process	124	11	0.02474
GO:0045490	pectin catabolic process	64	7	0.02482
GO:0046855	inositol phosphate dephosphorylation	64	7	0.02482
GO:0035435	phosphate ion transmembrane transport	130	15	0.02573
GO:0031667	response to nutrient levels	955	96	0.02627
GO:0001887	selenium compound metabolic process	51	6	0.02657
GO:0019288	isopentenyl diphosphate biosynthetic process, methylerythritol 4-phosphate pathway	98	8	0.02679
GO:0006066	alcohol metabolic process	818	44	0.02691
GO:0080094	response to trehalose-6-phosphate	6	2	0.02699
GO:0009704	de-etiolation	176	14	0.02884
GO:0009741	response to brassinosteroid	445	25	0.02888
GO:0031540	regulation of anthocyanin biosynthetic process	39	5	0.02989
GO:0019748	secondary metabolic process	1576	96	0.03014
GO:0007267	cell-cell signaling	53	6	0.03142
GO:0009870	defense response signaling pathway, resistance gene-dependent	53	6	0.03142
GO:0080151	positive regulation of salicylic acid mediated signaling pathway	27	4	0.03159
GO:0045893	positive regulation of transcription, DNA-templated	1637	78	0.03181
GO:0046907	intracellular transport	3816	121	0.03201
GO:0009664	plant-type cell wall organization	552	36	0.03293
GO:0009817	defense response to fungus, incompatible interaction	301	21	0.03295
GO:0006107	oxaloacetate metabolic process	16	3	0.03299
GO:0009644	response to high light intensity	514	40	0.03404
GO:2000122	negative regulation of stomatal complex development	28	4	0.03558
GO:0019375	galactolipid biosynthetic process	41	5	0.03616
GO:0080127	fruit septum development	7	2	0.03666
GO:0009187	cyclic nucleotide metabolic process	7	2	0.03666
GO:0090610	bundle sheath cell fate specification	7	2	0.03666
GO:0010187	negative regulation of seed germination	133	11	0.03852
GO:0031640	killing of cells of other organism	17	3	0.03875
GO:0070574	cadmium ion transmembrane transport	17	3	0.03875
GO:0006218	uridine catabolic process	17	3	0.03875
GO:0006537	glutamate biosynthetic process	79	7	0.03982
GO:0005978	glycogen biosynthetic process	71	7	0.04067
GO:0009809	lignin biosynthetic process	464	30	0.04082
GO:0009926	auxin polar transport	520	33	0.04277
GO:0052543	callose deposition in cell wall	141	8	0.04324
GO:0005985	sucrose metabolic process	310	25	0.04367
GO:0047497	mitochondrion transport along microtubule	30	4	0.04439
GO:1990575	mitochondrial L-ornithine transmembrane transport	30	4	0.04439
GO:0061387	regulation of extent of cell growth	18	3	0.04498
GO:0048358	mucilage pectin biosynthetic process	18	3	0.04498
GO:0071456	cellular response to hypoxia	88	8	0.04504
GO:0033611	oxalate catabolic process	1	1	0.04507
GO:0017121	phospholipid scrambling	1	1	0.04507
GO:0006005	L-fucose biosynthetic process	1	1	0.04507
GO:0015670	carbon dioxide transport	1	1	0.04507
GO:0000302	response to reactive oxygen species	993	59	0.04539
GO:0044419	interspecies interaction between organisms	648	35	0.04685
GO:0010192	mucilage biosynthetic process	115	9	0.04694
GO:0043100	pyrimidine nucleobase salvage	44	5	0.04698
GO:0048457	floral whorl morphogenesis	8	2	0.04745
GO:2000025	regulation of leaf formation	8	2	0.04745
GO:0051639	actin filament network formation	8	2	0.04745
GO:0033345	asparagine catabolic process via L-aspartate	8	2	0.04745
GO:0015882	L-ascorbic acid transport	8	2	0.04745
GO:0080006	internode patterning	8	2	0.04745
GO:0051017	actin filament bundle assembly	89	8	0.04761
GO:0009750	response to fructose	138	11	0.04814
GO:0010026	trichome differentiation	428	19	0.04947
GO:0043484	regulation of RNA splicing	392	12	0.04977
