# Supplementary material for: Comparative Transcriptome Analysis of Halophyte Zoysia macrostachya in Response to Salinity Stress
Source: Plants (Basel). 2020 Apr 4;9(4):458. doi: 10.3390/plants9040458 (PMC7238138; doi:10.3390/plants9040458)
Supplement: Supplementary file 1 [file plants-09-00458-s001.zip › spm-prf-plants-748227/TableS1-S6/Table S4.xlsx]

## Sheet: Down
Table S4: The Gene Ontology (GO) enrichment results of the down-regulated genes in Z. macrostachya.
GO ID	GO term	Annotated gene number	Enriched gene number	P value
GO:0009451	RNA modification	1278	155	1e-30
GO:0010501	RNA secondary structure unwinding	40	17	5.1e-15
GO:0007623	circadian rhythm	823	75	6.2e-15
GO:0080156	mitochondrial mRNA modification	120	23	2.1e-11
GO:0006364	rRNA processing	787	91	1.2e-10
GO:0000380	alternative mRNA splicing, via spliceosome	386	26	1.7e-10
GO:0045087	innate immune response	1936	90	1.4e-08
GO:0006406	mRNA export from nucleus	152	22	1.6e-08
GO:0032508	DNA duplex unwinding	206	24	2e-08
GO:0031425	chloroplast RNA processing	120	15	7.4e-08
GO:0016554	cytidine to uridine editing	42	11	1.2e-07
GO:0010043	response to zinc ion	187	24	1.3e-07
GO:0006334	nucleosome assembly	88	15	3.1e-07
GO:0010031	circumnutation	25	8	1.2e-06
GO:0051170	nuclear import	387	24	2.4e-06
GO:0019685	photosynthesis, dark reaction	145	9	2.9e-06
GO:0006412	translation	3369	153	1e-05
GO:0016444	somatic cell DNA recombination	43	9	1.3e-05
GO:0010228	vegetative to reproductive phase transition of meristem	1116	64	1.4e-05
GO:0010220	positive regulation of vernalization response	36	8	2.4e-05
GO:0070544	histone H3-K36 demethylation	12	5	3.1e-05
GO:0009102	biotin biosynthetic process	50	9	4.6e-05
GO:0047497	mitochondrion transport along microtubule	30	7	5.7e-05
GO:0043171	peptide catabolic process	65	10	7.2e-05
GO:0000463	maturation of LSU-rRNA from tricistronic rRNA transcript (SSU-rRNA, 5.8S rRNA, LSU-rRNA)	26	7	7.6e-05
GO:0043985	histone H4-R3 methylation	32	7	8.8e-05
GO:0009909	regulation of flower development	965	47	9e-05
GO:1901259	chloroplast rRNA processing	67	10	9.3e-05
GO:0030150	protein import into mitochondrial matrix	109	13	9.7e-05
GO:0008219	cell death	1152	55	0.00011
GO:0000373	Group II intron splicing	112	13	0.00013
GO:0009409	response to cold	2420	111	0.00013
GO:0006290	pyrimidine dimer repair	25	6	0.00021
GO:0044205	'de novo' UMP biosynthetic process	37	7	0.00023
GO:0008645	hexose transport	203	18	0.00025
GO:0006353	DNA-templated transcription, termination	64	9	0.00039
GO:0019477	L-lysine catabolic process	29	6	0.00039
GO:0070131	positive regulation of mitochondrial translation	20	5	0.00048
GO:0000183	chromatin silencing at rDNA	12	4	0.00055
GO:0009658	chloroplast organization	1036	53	0.00059
GO:0071028	nuclear mRNA surveillance	55	8	0.00061
GO:0010629	negative regulation of gene expression	2671	106	0.00069
GO:0051603	proteolysis involved in cellular protein catabolic process	2214	53	0.00075
GO:0000958	mitochondrial mRNA catabolic process	14	5	0.00077
GO:0080027	response to herbivore	13	4	0.00077
GO:0016123	xanthophyll biosynthetic process	45	7	0.00081
GO:0034475	U4 snRNA 3'-end processing	46	7	0.00092
GO:0009063	cellular amino acid catabolic process	621	28	0.00096
GO:0120009	intermembrane lipid transfer	35	6	0.00112
GO:0035627	ceramide transport	35	6	0.00112
GO:0000160	phosphorelay signal transduction system	936	35	0.00118
GO:0000963	mitochondrial RNA processing	15	4	0.0014
GO:1900865	chloroplast RNA modification	37	6	0.00152
GO:0010042	response to manganese ion	26	5	0.00171
GO:0010201	response to continuous far red light stimulus by the high-irradiance response system	16	4	0.00181
GO:1902009	positive regulation of toxin transport	16	4	0.00181
GO:1902289	negative regulation of defense response to oomycetes	16	4	0.00181
GO:0010821	regulation of mitochondrion organization	52	7	0.00193
GO:0000494	box C/D snoRNA 3'-end processing	8	3	0.00199
GO:1990258	histone glutamine methylation	8	3	0.00199
GO:0015675	nickel cation transport	8	3	0.00199
GO:0000965	mitochondrial RNA 3'-end processing	28	5	0.0023
GO:0015846	polyamine transport	17	4	0.00231
GO:0010383	cell wall polysaccharide metabolic process	569	13	0.00234
GO:0007005	mitochondrion organization	728	54	0.00279
GO:0000724	double-strand break repair via homologous recombination	299	21	0.00284
GO:0000077	DNA damage checkpoint	60	7	0.00288
GO:0031120	snRNA pseudouridine synthesis	9	3	0.00291
GO:0046104	thymidine metabolic process	3	2	0.00346
GO:0006298	mismatch repair	177	15	0.00347
GO:0071897	DNA biosynthetic process	302	21	0.00359
GO:0010119	regulation of stomatal movement	795	37	0.0036
GO:0006772	thiamine metabolic process	101	7	0.00404
GO:0010323	negative regulation of isopentenyl diphosphate biosynthetic process, methylerythritol 4-phosphate pathway	10	3	0.00405
GO:0006397	mRNA processing	2039	107	0.00422
GO:0071482	cellular response to light stimulus	862	27	0.00463
GO:0009970	cellular response to sulfate starvation	46	6	0.00471
GO:0032957	inositol trisphosphate metabolic process	93	9	0.00473
GO:0031118	rRNA pseudouridine synthesis	17	5	0.00541
GO:0000476	maturation of 4.5S rRNA	11	3	0.00542
GO:0006529	asparagine biosynthetic process	22	4	0.00618
GO:0034473	U1 snRNA 3'-end processing	22	4	0.00618
GO:0034476	U5 snRNA 3'-end processing	22	4	0.00618
GO:0034427	nuclear-transcribed mRNA catabolic process, exonucleolytic, 3'-5'	64	7	0.00629
GO:0042793	transcription from plastid promoter	35	5	0.00655
GO:0019919	peptidyl-arginine methylation, to asymmetrical-dimethyl arginine	35	5	0.00655
GO:0010197	polar nucleus fusion	98	9	0.00666
GO:0048480	stigma development	4	2	0.00675
GO:0000488	maturation of LSU-rRNA from tetracistronic rRNA transcript (SSU-rRNA, LSU-rRNA, 4.5S-rRNA, 5S-rRNA)	4	2	0.00675
GO:0000489	maturation of SSU-rRNA from tetracistronic rRNA transcript (SSU-rRNA, LSU-rRNA, 4.5S-rRNA, 5S-rRNA)	4	2	0.00675
GO:1901535	regulation of DNA demethylation	4	2	0.00675
GO:0006177	GMP biosynthetic process	4	2	0.00675
GO:0045910	negative regulation of DNA recombination	33	5	0.00728
GO:0043617	cellular response to sucrose starvation	23	4	0.00728
GO:0006431	methionyl-tRNA aminoacylation	23	4	0.00728
GO:0009697	salicylic acid biosynthetic process	123	8	0.00784
GO:0048579	negative regulation of long-day photoperiodism, flowering	52	6	0.0086
GO:0031167	rRNA methylation	57	7	0.00891
GO:0051096	positive regulation of helicase activity	38	5	0.0093
GO:0000027	ribosomal large subunit assembly	104	9	0.0097
GO:0071042	nuclear polyadenylation-dependent mRNA catabolic process	25	4	0.00986
GO:0006302	double-strand break repair	581	42	0.01023
GO:0045039	protein import into mitochondrial inner membrane	39	5	0.01037
GO:0048655	anther wall tapetum morphogenesis	21	3	0.01099
GO:0006824	cobalt ion transport	5	2	0.011
GO:0010478	chlororespiration	5	2	0.011
GO:0034587	piRNA metabolic process	5	2	0.011
GO:0006361	transcription initiation from RNA polymerase I promoter	5	2	0.011
GO:0055068	cobalt ion homeostasis	5	2	0.011
GO:0042026	protein refolding	125	10	0.01121
GO:0030261	chromosome condensation	26	4	0.01134
GO:0000012	single strand break repair	26	4	0.01134
GO:0009963	positive regulation of flavonoid biosynthetic process	40	5	0.01153
GO:0009610	response to symbiotic fungus	41	5	0.01277
GO:1900425	negative regulation of defense response to bacterium	41	5	0.01277
GO:0098789	pre-mRNA cleavage required for polyadenylation	15	3	0.0135
GO:0006995	cellular response to nitrogen starvation	92	8	0.01394
GO:0010252	auxin homeostasis	210	14	0.0143
GO:0009648	photoperiodism	628	29	0.01463
GO:0071038	nuclear polyadenylation-dependent tRNA catabolic process	28	4	0.01471
GO:0071035	nuclear polyadenylation-dependent rRNA catabolic process	43	5	0.01551
GO:0050790	regulation of catalytic activity	1011	23	0.01597
GO:0016180	snRNA processing	65	10	0.01606
GO:0031126	snoRNA 3'-end processing	42	9	0.01606
GO:0042593	glucose homeostasis	145	7	0.01612
GO:0000454	snoRNA guided rRNA pseudouridine synthesis	6	2	0.01612
GO:0070409	carbamoyl phosphate biosynthetic process	6	2	0.01612
GO:0046208	spermine catabolic process	6	2	0.01612
GO:0006398	mRNA 3'-end processing by stem-loop binding and cleavage	6	2	0.01612
GO:0006097	glyoxylate cycle	16	3	0.0162
GO:0000973	posttranscriptional tethering of RNA polymerase II gene DNA at nuclear periphery	16	3	0.0162
GO:0007266	Rho protein signal transduction	77	7	0.01663
GO:0042254	ribosome biogenesis	1383	119	0.01703
GO:0048544	recognition of pollen	211	11	0.01762
GO:0071215	cellular response to abscisic acid stimulus	1581	39	0.01782
GO:0000722	telomere maintenance via recombination	45	5	0.01861
GO:0040014	regulation of multicellular organism growth	30	4	0.01865
GO:0080162	intracellular auxin transport	17	3	0.01918
GO:0009651	response to salt stress	3356	125	0.02057
GO:0000470	maturation of LSU-rRNA	61	13	0.02066
GO:0009098	leucine biosynthetic process	99	8	0.02084
GO:0009744	response to sucrose	392	22	0.02152
GO:0000478	endonucleolytic cleavage involved in rRNA processing	34	3	0.02206
GO:0009715	chalcone biosynthetic process	7	2	0.02206
GO:0030491	heteroduplex formation	7	2	0.02206
GO:0080056	petal vascular tissue pattern formation	7	2	0.02206
GO:0080057	sepal vascular tissue pattern formation	7	2	0.02206
GO:0006267	pre-replicative complex assembly involved in nuclear cell cycle DNA replication	7	2	0.02206
GO:0007091	metaphase/anaphase transition of mitotic cell cycle	79	4	0.02207
GO:0046473	phosphatidic acid metabolic process	43	4	0.02243
GO:0097352	autophagosome maturation	18	3	0.02243
GO:0051228	mitotic spindle disassembly	18	3	0.02243
GO:0007004	telomere maintenance via telomerase	89	9	0.02396
GO:0009414	response to water deprivation	2024	85	0.02398
GO:0006207	'de novo' pyrimidine nucleobase biosynthetic process	84	7	0.02554
GO:0045040	protein import into mitochondrial outer membrane	19	3	0.02597
GO:0016051	carbohydrate biosynthetic process	2071	50	0.02824
GO:0051276	chromosome organization	2485	136	0.02844
GO:0010378	temperature compensation of the circadian clock	8	2	0.02875
GO:0018316	peptide cross-linking via L-cystine	8	2	0.02875
GO:0010597	green leaf volatile biosynthetic process	8	2	0.02875
GO:0034970	histone H3-R2 methylation	8	2	0.02875
GO:0034971	histone H3-R17 methylation	8	2	0.02875
GO:0034972	histone H3-R26 methylation	8	2	0.02875
GO:0036228	protein localization to nuclear inner membrane	8	2	0.02875
GO:0009636	response to toxic substance	564	29	0.02957
GO:0051782	negative regulation of cell division	20	3	0.02979
GO:0006662	glycerol ether metabolic process	87	7	0.03021
GO:0010288	response to lead ion	35	4	0.03117
GO:0080005	photosystem stoichiometry adjustment	35	4	0.03117
GO:0006189	'de novo' IMP biosynthetic process	35	4	0.03117
GO:0000956	nuclear-transcribed mRNA catabolic process	435	20	0.03251
GO:0006526	arginine biosynthetic process	75	6	0.03258
GO:0042752	regulation of circadian rhythm	302	17	0.03338
GO:0030970	retrograde protein transport, ER to cytosol	36	4	0.03414
GO:0010422	regulation of brassinosteroid biosynthetic process	1	1	0.03434
GO:0051572	negative regulation of histone H3-K4 methylation	1	1	0.03434
GO:0000495	box H/ACA snoRNA 3'-end processing	1	1	0.03434
GO:1905639	positive regulation of mitochondrial mRNA catabolic process	1	1	0.03434
GO:0090414	molybdate ion export from vacuole	1	1	0.03434
GO:0051292	nuclear pore complex assembly	1	1	0.03434
GO:0051792	medium-chain fatty acid biosynthetic process	1	1	0.03434
GO:0034470	ncRNA processing	1432	119	0.0345
GO:2000028	regulation of photoperiodism, flowering	230	17	0.03576
GO:0040031	snRNA modification	18	5	0.03607
GO:0033314	mitotic DNA replication checkpoint	9	2	0.03614
GO:0071454	cellular response to anoxia	9	2	0.03614
GO:0035518	histone H2A monoubiquitination	9	2	0.03614
GO:0080153	negative regulation of reductive pentose-phosphate cycle	9	2	0.03614
GO:0010452	histone H3-K36 methylation	44	5	0.03724
GO:0016584	nucleosome positioning	37	4	0.03727
GO:0000467	exonucleolytic trimming to generate mature 3'-end of 5.8S rRNA from tricistronic rRNA transcript (SSU-rRNA, 5.8S rRNA, LSU-rRNA)	37	4	0.03727
GO:0000469	cleavage involved in rRNA processing	93	10	0.03811
GO:0010431	seed maturation	295	13	0.04329
GO:0006013	mannose metabolic process	39	4	0.04401
GO:0032042	mitochondrial DNA metabolic process	35	4	0.04413
GO:0031507	heterochromatin assembly	14	3	0.04414
GO:1990019	protein storage vacuole organization	10	2	0.04416
GO:0071211	protein targeting to vacuole involved in autophagy	10	2	0.04416
GO:0034247	snoRNA splicing	10	2	0.04416
GO:1904962	plastid to vacuole vesicle-mediated transport	10	2	0.04416
GO:0032211	negative regulation of telomere maintenance via telomerase	10	2	0.04416
GO:0009793	embryo development ending in seed dormancy	3035	119	0.04461
GO:0006541	glutamine metabolic process	203	12	0.04525
GO:0042938	dipeptide transport	116	8	0.04693
GO:0009607	response to biotic stimulus	5518	186	0.04707
GO:0010188	response to microbial phytotoxin	40	4	0.04762
GO:0009234	menaquinone biosynthetic process	24	3	0.04783
GO:0006351	transcription, DNA-templated	9889	331	0.04792
GO:0009751	response to salicylic acid	958	41	0.04981
