# Supplementary material for: Comparative Transcriptome Analysis of Halophyte Zoysia macrostachya in Response to Salinity Stress
Source: Plants (Basel). 2020 Apr 4;9(4):458. doi: 10.3390/plants9040458 (PMC7238138; doi:10.3390/plants9040458)
Supplement: Supplementary file 1 [file plants-09-00458-s001.zip › spm-prf-plants-748227/TableS1-S6/Table S5.xlsx]

## Sheet: Sheet1
Table S5: Information of the qRT–PCR primers.
Unigene name	Primer information
Custer-8095.49787	F	5'-GCAGCACTCCCAAGTGTTTG-3'
	R	5'-CTGAACGCTGAGAACCCCAT-3'
Custer-8095.58390	F	5'-CGTCTGATTTGTGCGACGAC-3'
	R	5'-CCCACGTGCTCCATACAGAA-3'
Custer-8095.38560	F	5'-CGCTCTTTGCCAACAACCTC-3'
	R	5'-GCAGATACAACAACCAGCCC-3'
Custer-8095.72925	F	5'-CCAACTACACCACGACACCA-3'
	R	5'-AGCTCTACATCCATGTGCCG-3'
Custer-8095.60735	F	5'-GAAGTCGGTGTTGGACGGAA-3'
	R	5'-ATGATGATGGGCGAAGGCAT-3'
Custer-8095.7933	F	5'-ATGGAAATACGCAACGCCTC-3'
	R	5'-CCGTTCCATGCTCTCATTGG-3'
Custer-8095.86034	F	5'-ATGGAAATACGCAACGCCTC-3'
	R	5'-CCGTTCCATGCTCTCATTGG-3'
