# Supplementary material for: Comparative Transcriptome Analysis of Halophyte Zoysia macrostachya in Response to Salinity Stress
Source: Plants (Basel). 2020 Apr 4;9(4):458. doi: 10.3390/plants9040458 (PMC7238138; doi:10.3390/plants9040458)
Supplement: Supplementary file 1 [file plants-09-00458-s001.zip › spm-prf-plants-748227/TableS1-S6/Table S6.xlsx]

## Sheet: Sheet1
Table S6. REVIGO analysis of up-regulated DEGs in Z. macrostachya.
GO ID	GO term	P-value	representative
GO:0019953	sexual reproduction	0.00161994	sexual reproduction
GO:0048359	mucilage metabolic process involved in seed coat development	0.0203002	sexual reproduction
GO:0009554	megasporogenesis	0.0218524	sexual reproduction
GO:0080127	fruit septum development	0.0366606	sexual reproduction
GO:0031640	killing of cells of other organism	0.0387525	sexual reproduction
GO:0044419	interspecies interaction between organisms	0.046849	sexual reproduction
GO:0001887	selenium compound metabolic process	0.0265705	selenium compound metabolism
GO:0048511	rhythmic process	5.40008e-05	rhythmic process
GO:0080177	plastoglobule organization	8.19974e-07	plastoglobule organization
GO:0042546	cell wall biogenesis	9.70063e-06	plastoglobule organization
GO:0009828	plant-type cell wall loosening	1.9002e-05	plastoglobule organization
GO:0070206	protein trimerization	0.000110002	plastoglobule organization
GO:0071786	endoplasmic reticulum tubular network organization	0.000310027	plastoglobule organization
GO:0030036	actin cytoskeleton organization	0.000880035	plastoglobule organization
GO:0090332	stomatal closure	0.00135988	plastoglobule organization
GO:0000349	generation of catalytic spliceosome for first transesterification step	0.00287012	plastoglobule organization
GO:0052543	callose deposition in cell wall	0.0432414	plastoglobule organization
GO:0017121	phospholipid scrambling	0.0450713	plastoglobule organization
GO:0043484	regulation of RNA splicing	0.0497737	plastoglobule organization
GO:0015979	photosynthesis	0.0111712	photosynthesis
GO:0015706	nitrate transport	3.59998e-09	nitrate transport
GO:0055085	transmembrane transport	2.09991e-08	nitrate transport
GO:0006829	zinc II ion transport	4.49987e-07	nitrate transport
GO:0006833	water transport	2.49977e-06	nitrate transport
GO:0070509	calcium ion import	3.59998e-06	nitrate transport
GO:0015743	malate transport	0.00019002	nitrate transport
GO:0006857	oligopeptide transport	0.000249977	nitrate transport
GO:0030001	metal ion transport	0.00100995	nitrate transport
GO:0006811	ion transport	0.00153993	nitrate transport
GO:1990388	xylem-to-phloem iron transport	0.00165006	nitrate transport
GO:0015709	thiosulfate transport	0.00591017	nitrate transport
GO:0015714	phosphoenolpyruvate transport	0.00765949	nitrate transport
GO:0006849	plasma membrane pyruvate transport	0.00864968	nitrate transport
GO:0006839	mitochondrial transport	0.0145814	nitrate transport
GO:0035352	NAD transmembrane transport	0.0157217	nitrate transport
GO:0051457	maintenance of protein location in nucleus	0.0185396	nitrate transport
GO:0035674	tricarboxylic acid transmembrane transport	0.0185396	nitrate transport
GO:0046825	regulation of protein export from nucleus	0.0244399	nitrate transport
GO:0046907	intracellular transport	0.0320111	nitrate transport
GO:1990575	mitochondrial L-ornithine transmembrane transport	0.0443915	nitrate transport
GO:0015670	carbon dioxide transport	0.0450713	nitrate transport
GO:0015882	L-ascorbic acid transport	0.047446	nitrate transport
GO:0042754	negative regulation of circadian rhythm	8.30042e-17	negative regulation of circadian rhythm
GO:0043496	regulation of protein homodimerization activity	8.30042e-17	negative regulation of circadian rhythm
GO:0055072	iron ion homeostasis	2.80027e-07	negative regulation of circadian rhythm
GO:0055062	phosphate ion homeostasis	3.59998e-06	negative regulation of circadian rhythm
GO:1902171	regulation of tocopherol cyclase activity	0.000260016	negative regulation of circadian rhythm
GO:0001678	cellular glucose homeostasis	0.000849963	negative regulation of circadian rhythm
GO:0060586	multicellular organismal iron ion homeostasis	0.00206016	negative regulation of circadian rhythm
GO:0051560	mitochondrial calcium ion homeostasis	0.00278997	negative regulation of circadian rhythm
GO:0006792	regulation of sulfur utilization	0.00432016	negative regulation of circadian rhythm
GO:1901918	negative regulation of exoribonuclease activity	0.00484953	negative regulation of circadian rhythm
GO:0080114	positive regulation of glycine hydroxymethyltransferase activity	0.0114895	negative regulation of circadian rhythm
GO:0043462	regulation of ATPase activity	0.0153603	negative regulation of circadian rhythm
GO:0043086	negative regulation of catalytic activity	0.0228613	negative regulation of circadian rhythm
GO:0008152	metabolic process	0.000390032	metabolism
GO:0010338	leaf formation	0.00163005	leaf senescence;
GO:0010150	leaf senescence	2.60016e-06	leaf senescence
GO:0051513	regulation of monopolar cell growth	0.00163005	leaf senescence
GO:0010440	stomatal lineage progression	0.00232006	leaf senescence
GO:0010081	regulation of inflorescence meristem growth	0.00591017	leaf senescence
GO:0010080	regulation of floral meristem growth	0.00591017	leaf senescence
GO:0009826	unidimensional cell growth	0.0142102	leaf senescence
GO:0090610	bundle sheath cell fate specification	0.0366606	leaf senescence
GO:0061387	regulation of extent of cell growth	0.044978	leaf senescence
GO:0080006	internode patterning	0.047446	leaf senescence
GO:0048457	floral whorl morphogenesis	0.047446	leaf senescence
GO:2000025	regulation of leaf formation	0.047446	leaf senescence
GO:0006094	gluconeogenesis	1.99986e-20	gluconeogenesis
GO:0019379	sulfate assimilation, phosphoadenylyl sulfate reduction by phosphoadenylyl-sulfate reductase (thioredoxin)	8.30042e-11	gluconeogenesis
GO:0006096	glycolytic process	1.99986e-10	gluconeogenesis
GO:0019252	starch biosynthetic process	5.79963e-09	gluconeogenesis
GO:0042128	nitrate assimilation	2.39994e-08	gluconeogenesis
GO:0010021	amylopectin biosynthetic process	1.39991e-07	gluconeogenesis
GO:0006354	DNA-templated transcription, elongation	1.69981e-07	gluconeogenesis
GO:0009821	alkaloid biosynthetic process	1.69981e-05	gluconeogenesis
GO:0019344	cysteine biosynthetic process	2.19989e-05	gluconeogenesis
GO:0030388	fructose 1,6-bisphosphate metabolic process	3.10027e-05	gluconeogenesis
GO:0000103	sulfate assimilation	3.69999e-05	gluconeogenesis
GO:0006542	glutamine biosynthetic process	3.80014e-05	gluconeogenesis
GO:0006152	purine nucleoside catabolic process	6.59933e-05	gluconeogenesis
GO:0006021	inositol biosynthetic process	6.70039e-05	gluconeogenesis
GO:0009767	photosynthetic electron transport chain	8.19974e-05	gluconeogenesis
GO:0006679	glucosylceramide biosynthetic process	9.09913e-05	gluconeogenesis
GO:0046467	membrane lipid biosynthetic process	0.000110002	gluconeogenesis
GO:0006355	regulation of transcription, DNA-templated	0.000290001	gluconeogenesis
GO:0031539	positive regulation of anthocyanin metabolic process	0.000329989	gluconeogenesis
GO:0015995	chlorophyll biosynthetic process	0.000490004	gluconeogenesis
GO:0019253	reductive pentose-phosphate cycle	0.000530029	gluconeogenesis
GO:0070814	hydrogen sulfide biosynthetic process	0.000570033	gluconeogenesis
GO:0006011	UDP-glucose metabolic process	0.000700003	gluconeogenesis
GO:0046244	salicylic acid catabolic process	0.000880035	gluconeogenesis
GO:0008610	lipid biosynthetic process	0.00120005	gluconeogenesis
GO:0010942	positive regulation of cell death	0.00138995	gluconeogenesis
GO:0006002	fructose 6-phosphate metabolic process	0.00158016	gluconeogenesis
GO:1903052	positive regulation of proteolysis involved in cellular protein catabolic process	0.00165006	gluconeogenesis
GO:0010230	alternative respiration	0.00165006	gluconeogenesis
GO:0042853	L-alanine catabolic process	0.00194984	gluconeogenesis
GO:0055114	oxidation-reduction process	0.00236974	gluconeogenesis
GO:0006529	asparagine biosynthetic process	0.0025698	gluconeogenesis
GO:0052865	1-deoxy-D-xylulose 5-phosphate biosynthetic process	0.00287012	gluconeogenesis
GO:0016121	carotene catabolic process	0.00378007	gluconeogenesis
GO:0006085	acetyl-CoA biosynthetic process	0.00483949	gluconeogenesis
GO:0035998	7,8-dihydroneopterin 3'-triphosphate biosynthetic process	0.00591017	gluconeogenesis
GO:0006083	acetate metabolic process	0.00591017	gluconeogenesis
GO:0019408	dolichol biosynthetic process	0.00758927	gluconeogenesis
GO:1904143	positive regulation of carotenoid biosynthetic process	0.00859014	gluconeogenesis
GO:0019605	butyrate metabolic process	0.011471	gluconeogenesis
GO:0000038	very long-chain fatty acid metabolic process	0.0114895	gluconeogenesis
GO:0009407	toxin catabolic process	0.0145613	gluconeogenesis
GO:0009264	deoxyribonucleotide catabolic process	0.0148115	gluconeogenesis
GO:0009807	lignan biosynthetic process	0.0157217	gluconeogenesis
GO:0031408	oxylipin biosynthetic process	0.017968	gluconeogenesis
GO:0042550	photosystem I stabilization	0.0183612	gluconeogenesis
GO:2000117	negative regulation of cysteine-type endopeptidase activity	0.0185396	gluconeogenesis
GO:0001173	DNA-templated transcriptional start site selection	0.0185396	gluconeogenesis
GO:1905157	positive regulation of photosynthesis	0.0212716	gluconeogenesis
GO:0015977	carbon fixation	0.0216322	gluconeogenesis
GO:0006654	phosphatidic acid biosynthetic process	0.0244399	gluconeogenesis
GO:0005986	sucrose biosynthetic process	0.02474	gluconeogenesis
GO:0006066	alcohol metabolic process	0.0269092	gluconeogenesis
GO:0019748	secondary metabolic process	0.030137	gluconeogenesis
GO:0006107	oxaloacetate metabolic process	0.0329913	gluconeogenesis
GO:0009187	cyclic nucleotide metabolic process	0.0366606	gluconeogenesis
GO:0033611	oxalate catabolic process	0.0450713	gluconeogenesis
GO:0071483	cellular response to blue light	2.09991e-18	cellular response to blue light
GO:0009753	response to jasmonic acid	2.70023e-11	cellular response to blue light
GO:0010167	response to nitrate	2.80027e-11	cellular response to blue light
GO:0009739	response to gibberellin	2.80027e-10	cellular response to blue light
GO:0048574	long-day photoperiodism, flowering	9.49948e-10	cellular response to blue light
GO:0009733	response to auxin	3.69999e-09	cellular response to blue light
GO:0016036	cellular response to phosphate starvation	1.59993e-07	cellular response to blue light
GO:0071370	cellular response to gibberellin stimulus	4.90004e-07	cellular response to blue light
GO:0010100	negative regulation of photomorphogenesis	6.00067e-07	cellular response to blue light
GO:0009723	response to ethylene	1.20005e-06	cellular response to blue light
GO:0009635	response to herbicide	2.09991e-06	cellular response to blue light
GO:1990641	response to iron ion starvation	6.20012e-06	cellular response to blue light
GO:0009409	response to cold	7.10068e-06	cellular response to blue light
GO:0080167	response to karrikin	7.50067e-06	cellular response to blue light
GO:0009416	response to light stimulus	8.10028e-06	cellular response to blue light
GO:0007263	nitric oxide mediated signal transduction	9.30037e-06	cellular response to blue light
GO:0071497	cellular response to freezing	3.50026e-05	cellular response to blue light
GO:0046686	response to cadmium ion	4.40048e-05	cellular response to blue light
GO:0034599	cellular response to oxidative stress	6.00067e-05	cellular response to blue light
GO:0009630	gravitropism	8.60003e-05	cellular response to blue light
GO:1901562	response to paraquat	8.80035e-05	cellular response to blue light
GO:1901031	regulation of response to reactive oxygen species	0.000110002	cellular response to blue light
GO:0009751	response to salicylic acid	0.00019002	cellular response to blue light
GO:0010117	photoprotection	0.000219989	cellular response to blue light
GO:0071486	cellular response to high light intensity	0.000219989	cellular response to blue light
GO:0071492	cellular response to UV-A	0.000380014	cellular response to blue light
GO:0006796	phosphate-containing compound metabolic process	0.000410015	cellular response to blue light
GO:0001666	response to hypoxia	0.00103992	cellular response to blue light
GO:0080183	response to photooxidative stress	0.00126999	cellular response to blue light
GO:0023014	signal transduction by protein phosphorylation	0.00136994	cellular response to blue light
GO:0009617	response to bacterium	0.00148013	cellular response to blue light
GO:0048017	inositol lipid-mediated signaling	0.00287012	cellular response to blue light
GO:0016311	dephosphorylation	0.00346019	cellular response to blue light
GO:0009744	response to sucrose	0.00372992	cellular response to blue light
GO:0010037	response to carbon dioxide	0.00388956	cellular response to blue light
GO:0031098	stress-activated protein kinase signaling cascade	0.00532967	cellular response to blue light
GO:0009909	regulation of flower development	0.00854083	cellular response to blue light
GO:0070370	cellular heat acclimation	0.0103992	cellular response to blue light
GO:0009611	response to wounding	0.0122293	cellular response to blue light
GO:0034605	cellular response to heat	0.0156892	cellular response to blue light
GO:0009636	response to toxic substance	0.0176319	cellular response to blue light
GO:0009734	auxin-activated signaling pathway	0.0207491	cellular response to blue light
GO:0009607	response to biotic stimulus	0.0207922	cellular response to blue light
GO:0080094	response to trehalose-6-phosphate	0.0269898	cellular response to blue light
GO:0007267	cell-cell signaling	0.0314196	cellular response to blue light
GO:0009870	defense response signaling pathway, resistance gene-dependent	0.0314196	cellular response to blue light
GO:0080151	positive regulation of salicylic acid mediated signaling pathway	0.0315864	cellular response to blue light
GO:0009817	defense response to fungus, incompatible interaction	0.0329534	cellular response to blue light
GO:0015976	carbon utilization	2.09991e-05	carbon utilization
GO:0071586	CAAX-box protein processing	0.00941022	CAAX-box protein processing
